# Supplementary material for: Ostreococcus tauri is a new model green alga for studying iron metabolism in eukaryotic phytoplankton
Source: BMC Genomics. 2016 May 3;17:319. doi: 10.1186/s12864-016-2666-6 (PMC4855317; doi:10.1186/s12864-016-2666-6)
Supplement: Additional file 4: — Data Sets 1. Detailed list of the genes whose expression was significantly modified in iron deprivation (−Fe) compared to iron excess (+Fe) condition. (XLS 1381 kb) [file 12864_2016_2666_MOESM4_ESM.xls]

## Sheet: 1048 genes (with functions)
Gene	Table 1 (main text)	General function	Specific function	ORCAE data (manual inspection)	Hpred (manual inspection)	Pfam (manual inspection)	Supp. Note2	Supp. Note3	Supp. Note4	Description (ORCAE database)	Gene	Length (nt)	Sample 1 (C1)	Sample 2 (C1Fe)	Sample 3 (C2)	Sample 4 (C2Fe)	Sample 5 (C3)	Sample 6 (C3Fe)	Sample 7 (C4)	Sample 8 (C4Fe)	Sample 9 (C5)	Sample 10 (C5Fe)	Sample 11 (C6)	Sample 12 (C6Fe)	Sample 13 (C7)	Sample 14 (C7Fe)	Sample 15 (C8)	Sample 16 (C8Fe)	Average read number per kb	Gene	LogFC (-Fe/+Fe) – short term	LogFC (LIGHT/DARK) – short term	Gene	LogFC (-Fe/Fe) – C5 to C8	LogFC (LIGHT/DARK) – C5 to C8	Gene	C1	C2	C3	C4	Up regulation C1 to C4	Down regulation C1 to C4	DE C1	DE C2	DE C3	DE C4	Gene	C5	C6
ostta01g00140		CARBON METABOLISM	Unknown	HAD hydrolase, subfamily IA	haloacid dehalogenase-like hydrolase family protein; Gph Predicted phosphatases	Haloacid dehalogenase-like hydrolase	_	_	_	HAD-like domain	ostta01g00140	966	715.317	873.167	579.47	865.33	89.37	61.263	116.965	89.903	443.543	914.473	122.433	85.693	137.973	75.843	862.977	1096.88	461.349	ostta01g00140	-0.33189	3.08131	ostta01g00140	-0.471423	-0.472665	ostta01g00140	-0.238	-0.52	0.582	0.446	0	0	0	0	0	0	ostta01g00140	-1.048	0.517
ostta01g00260		TRANSPORT	Protein transport	Tetratricopeptide repeat	mitochondrial precursor proteins import receptor (72 kDa mitochondrial outermembrane protein) (mitochondrial import receptor for the ADP/ATP carrier) (translocase of outermembrane tom70)	3 domains: 1)TPR repeat 2) Tetratricopeptide repeat 3) DnaJ domain	_	_	_	Tetratricopeptide repeat	ostta01g00260	2181	3.65	2.897	6.933	4.883	28.48	15.113	35.22	17.547	3.05	0.977	6.3	1.823	6.257	2.43	4.503	6.857	4.21022	ostta01g00260	0.8613	-2.33003	ostta01g00260	0.689792	-0.678552	ostta01g00260	0.383	0.561	0.951	1.069	YES	0	0	0	0	1	ostta01g00260	1.641	1.792
ostta01g00290		REGULATORY	Replication/Transcription/Translation	unnamed product	NeuA CMP-N-acetylneuraminic acid synthetase [Cell envelope biogenesis, outer membrane] (E-value = 3.5), UBA_SQSTM UBA domain of sequestosome-1 (SQSTM) and similar proteins(E-value = 8.6)	RNA dependent RNA polymerase	_	_	_	unnamed product	ostta01g00290	177	1.51	4.17	5.043	9.95	8.13	4.497	11.87	9.757	7.15	6.077	5.513	11.287	22.643	32.523	25.113	67.403	82.1455	ostta01g00290	-0.0923303	-0.701888	ostta01g00290	-0.945571	-2.26063	ostta01g00290	-1.407	-0.92	0.89	0.35	0	0	0	0	0	0	ostta01g00290	0.231	-1.035
ostta01g00360		PROTEASE-PEPTIDASE	Protein degradation	Peptidase M24, methionine aminopeptidase	Proline aminopeptidase P II/ methionine aminopeptidase/ proline dipeptidase	0	_	_	_	Peptidase M24, methionine aminopeptidase	ostta01g00360	1548	11.16	19.72	11.887	12.453	122.423	152.103	263.19	488.323	9.823	10.37	65.847	16.293	161.03	270	46.627	71.48	69.9584	ostta01g00360	-0.717463	-4.19126	ostta01g00360	-0.376629	-2.41249	ostta01g00360	-0.771	-0.009	-0.277	-0.827	0	0	0	0	0	0	ostta01g00360	-0.083	2.018
ostta01g00490		PHOTOSYNTHESIS	PSI	Cyanobacterial aminoacyl-tRNA synthetase, CAAD domain	photosystem I P subunit (PSI-P); CAAD domains of cyanobacterial aminoacyl-tRNA synthetase	CAAD domains of cyanobacterial aminoacyl-tRNA synthetase	_	_	_	Cyanobacterial aminoacyl-tRNA synthetase, CAAD domain	ostta01g00490	516	716.833	683.343	742.943	902.047	398.637	362.683	204.5	183.92	1133.02	1077.97	718.83	598.27	301.453	87.123	570.42	315.47	1089.81	ostta01g00490	-0.0474971	1.40443	ostta01g00490	0.389646	1.46827	ostta01g00490	0.12	-0.222	0.173	0.219	0	0	0	0	0	0	ostta01g00490	0.068	0.267
ostta01g00530		UNKNOWN	Unknown	Protein of unknown function DUF1764	Eukaryotic protein of unknown function (DUF1764)	0	_	_	_	Protein of unknown function DUF1764, eukaryotic	ostta01g00530	474	5.03	11.063	1.223	3.6	21.087	27.34	39.915	75.807	4.33	0.687	18.21	3.977	47.36	47.843	33.403	43.58	50.6929	ostta01g00530	-0.79965	-2.91371	ostta01g00530	0.103431	-2.61835	ostta01g00530	-1.09	-1.501	-0.336	-0.859	0	0	0	0	0	0	ostta01g00530	2.652	2.196
ostta01g00550		STRESS AND REDOX RESPONSE	Sulfur metabolism	Rhodanese-like domain	4RHOD_Repeat_2 Member of the Rhodanese Homology Domain superfamily, repeat 2. This CD includes putative rhodanese-related sulfurtransferases which contain 4 copies of the Rhodanese Homology Domain (E-value=8.6e-22)	Rhodanese-like domain	_	_	_	Rhodanese-like domain	ostta01g00550	723	265.863	315.417	111.697	126.16	72.193	51.167	96.345	107.58	73.723	124.427	64.573	22.627	133.54	121.357	181.607	336.087	190.557	ostta01g00550	-0.136343	1.32092	ostta01g00550	-0.414023	-1.43379	ostta01g00550	-0.196	-0.117	0.533	-0.095	0	0	0	0	0	0	ostta01g00550	-0.76	1.517
ostta01g00570		DEVELOPMENT AND GROWTH	Ribosome-related	Ribosome biogenesis protein, Brix superfamily, Anticodon-binding	U3 SMALL NUCLEOLAR RIBONUCLEOPROTEIN PROTEIN IMP4	0	_	_	_	unnamed product	ostta01g00570	1257	41.913	57.693	13.4	10.437	238.303	317.277	556.12	1250.94	18.077	9.523	129.243	65.023	294.733	479.26	95.563	228.18	189.224	ostta01g00570	-0.944574	-4.24745	ostta01g00570	-0.539729	-2.3016	ostta01g00570	-0.412	0.42	-0.376	-1.104	0	YES	0	0	0	-1	ostta01g00570	0.92	0.993
ostta01g00640		FATTY ACIDS AND LIPIDS	Lipid synthesis	unnamed product	acyl-CoA thioesterase YbgC. Thio_ybgC tol-pal system-associated acyl-CoA thioesterase	Thioesterase-like superfamily	_	_	_	unnamed product	ostta01g00640	411	10.057	15	5.697	55.57	65.01	122.737	74.845	102.213	20.86	5.31	72.863	82.56	104.33	149.197	94.36	192.557	178.401	ostta01g00640	-0.920962	-2.06662	ostta01g00640	-0.553496	-1.56818	ostta01g00640	-0.528	-3.229	-0.88	-0.385	0	YES	0	-1	0	0	ostta01g00640	1.969	-0.177
ostta01g00700		STRESS AND REDOX RESPONSE	Redox, thiol-related	Protein disulfide isomerase 1	Thioredoxin domain-containing protein	Thioredoxin	_	_	_	Protein disulfide isomerase 1	ostta01g00700	669	577.577	646.807	695.577	838.7	367.51	322.58	263.265	261.653	679.883	1074.13	350.16	356.953	204.197	70.36	379.467	368.397	696.675	ostta01g00700	-0.120409	1.18234	ostta01g00700	-0.212411	1.2665	ostta01g00700	-0.113	-0.212	0.225	0.073	0	0	0	0	0	0	ostta01g00700	-0.664	-0.025
ostta01g00800		FATTY ACIDS AND LIPIDS	Lipid metabolism	Short-chain dehydrogenase/reductase SDR	Short chain dehydrogenase. Enoyl-(acyl carrier protein) reductase	short chain dehydrogenase	_	_	_	Short-chain dehydrogenase/reductase SDR	ostta01g00800	1245	110.73	109.76	232.53	282.033	245.12	271.837	145.68	132.887	171.57	87.897	224.587	194.46	134.387	97.163	142.58	36.17	131.496	ostta01g00800	-0.117653	-0.113908	ostta01g00800	0.69404	0.724312	ostta01g00800	0.061	-0.22	-0.113	0.198	0	0	0	0	0	0	ostta01g00800	0.961	0.209
ostta01g00810		TRAFFICKING	Protein sorting/Vesicular transport	P-loop containing nucleoside triphosphate hydrolase	Signal recognition particle GTPase; signal recognition particle protein Srp54; lower score: component II (iron protein) of nitrogenase; protochlorophyllide reductase iron-sulfur ATP-binding protein	SRP54-type protein, helical bundle domain; SRP54-type protein, GTPase domain; Signal peptide binding domain	_	_	_	P-loop containing nucleoside triphosphate hydrolase	ostta01g00810	1662	712.41	881.14	227.03	391.147	121.243	119.88	238.29	369.927	210.893	405.48	91.6	30.703	181.547	182.353	614.007	973.647	216.279	ostta01g00810	-0.439628	1.37971	ostta01g00810	-0.535659	-1.4004	ostta01g00810	-0.259	-0.727	0.053	-0.569	0	0	0	0	0	0	ostta01g00810	-0.948	1.579
ostta01g00820		DEVELOPMENT AND GROWTH	Ribosome-related	Nucleolar pre-ribosomal-associated protein 1, N-terminal	Ribosome 60S biogenesis N-terminal (E-value=4.9e-61); Nucleolar pre-ribosomal-associated protein 1 (E-value=1.6e-41)	Ribosome 60S biogenesis N-terminal; Nucleolar pre-ribosomal-associated protein 1	_	_	_	unnamed product	ostta01g00820	6669	111.123	112.663	58.847	55.707	268.55	436.123	663.715	727.993	82.077	25.133	183.523	69.617	268.607	478.18	143.923	190.33	36.3258	ostta01g00820	-0.273463	-2.62779	ostta01g00820	-0.170376	-1.58229	ostta01g00820	0.029	0.138	-0.663	-0.067	0	0	0	0	0	0	ostta01g00820	1.704	1.399
ostta01g00850		CYTOSKELETON	Structural	Lamin Tail Domain	Lamin Tail Domain; Intermediate filaments (IF) are primordial components of the cytoskeleton and the nuclear envelope (E-value=7.1e-21)	Lamin Tail Domain	Intermediate filaments (IFs) are cytoskeletal components found in metazoan cells	_	_	Lamin Tail Domain	ostta01g00850	693	9.133	18.39	37.007	63.793	81.417	76.207	85.71	74.597	47.043	28.853	58.2	37.83	82.36	69.263	83.48	8.77	77.7465	ostta01g00850	-0.127019	-1.30227	ostta01g00850	0.900888	-0.501879	ostta01g00850	-0.958	-0.727	0.132	0.266	0	0	0	0	0	0	ostta01g00850	0.702	0.625
ostta01g00980	YES	TRANSPORT	Ion channel	Pyrophosphate-energised proton pump	H(+) -translocating inorganic pyrophosphatase (E-value = 3.5e-261))	Inorganic H+ pyrophosphatase	H+-PPases (EC:3.6.1.1) are also called vacuolar-type inorganic pyrophosphatases (V-PPase) or pyrophosphate-energised vacuolar membrane proton pumps	Vacuole?	In plants, vacuoles contain two enzymes for acidifying the interior of the vacuole, the V-ATPase and the V-PPase (V is for vacuolar)	Pyrophosphate-energised proton pump	ostta01g00980	2460	789.853	687.427	657.197	436.47	436.807	376.707	615.025	477.057	501.967	576.31	391.757	219.263	397.333	164.013	724.397	844.037	210.763	ostta01g00980	0.337336	0.431862	ostta01g00980	0.160123	-0.334105	ostta01g00980	0.25	0.649	0.251	0.431	0	0	0	0	0	0	ostta01g00980	-0.204	0.839
ostta01g01000		SURFACE	Glycosylation, polysaccharide biosynthesis, glycogenesis & starch	Tetratricopeptide repeat	Polysaccharide export protein VexE; GA_TPR_OMP poly-beta-1,6 N-acetyl-D-glucosamine export porin PgaA; pgaA outer membrane protein PgaA; PGA_TPR_OMP poly-beta-1,6 N-acetyl-D-glucosamine export porin PgaA; cellulose synthase subunit BcsC;	3 domains \\"TPR repeat\\", 1 domain \\"Anaphase-promoting complex\\"\"0	_	_	_	Tetratricopeptide repeat	ostta01g01000	1863	29.313	22.09	80.727	106.107	97.87	78.523	45.165	20.543	51.37	29.413	74.427	65.057	13.64	17.623	9.87	2.79	24.9775	ostta01g01000	0.154557	-0.0231153	ostta01g01000	0.375243	2.30026	ostta01g01000	0.458	-0.337	0.354	1.2	YES	0	0	0	0	1	ostta01g01000	0.801	0.197
ostta01g01100		UNKNOWN	Protein sorting/Vesicular transport	unnamed product	low score: SNARE associated Golgi protein	0	_	_	_	unnamed product	ostta01g01100	1728	1332.25	1130.27	1476.14	1237.52	1572.52	1544.04	1333.03	1362.85	1635.31	1124.33	1452.6	1053.55	989.147	500.65	1380.54	459.243	708.333	ostta01g01100	0.115382	-0.167224	ostta01g01100	0.798331	0.66115	ostta01g01100	0.286	0.313	0.063	0.034	0	0	0	0	0	0	ostta01g01100	0.537	0.466
ostta01g01220		METABOLISM	Kinase/phosphatase	unnamed product	RAP Superfamily (E-value=8.2e-15)	N/A	_	_	NA	unnamed product	ostta01g01220	1938	383.443	468.45	99.373	108.717	969.613	1413.01	2075.53	3776.15	250.813	97.523	863.607	413.51	1707.07	2571.51	1045.28	1369.67	568.023	ostta01g01220	-0.70866	-2.95642	ostta01g01220	-0.203346	-2.04125	ostta01g01220	-0.24	-0.071	-0.507	-0.797	0	0	0	0	0	0	ostta01g01220	1.359	1.065
ostta01g01270		STRESS AND REDOX RESPONSE	DNA repair	DNA repair protein Rad50, eukaryotes	rad50. All proteins in this family for which functions are known are involved in recombination, recombinational repair, and/or non-homologous end joining	Putative exonuclease SbcCD, C subunit	_	_	_	unnamed product	ostta01g01270	3942	291.78	206.387	627.133	426.16	565.203	533.393	536.03	375.057	621.93	202.737	689.353	386.96	524.983	286.5	491.197	176.953	110.061	ostta01g01270	0.390374	-0.37313	ostta01g01270	1.1433	0.361288	ostta01g01270	0.548	0.616	0.12	0.581	0	0	0	0	0	0	ostta01g01270	1.613	0.835
ostta01g01290		UNKNOWN	Unknown	unnamed product	nothing significant	0	_	_	_	unnamed product	ostta01g01290	930	1332.87	1433.95	500.417	697.507	142.437	169.12	298.945	483.03	279.04	565.697	260.26	146.51	469.043	630	1059.43	2267.23	721.471	ostta01g01290	-0.291185	1.85728	ostta01g01290	-0.803398	-1.82141	ostta01g01290	-0.056	-0.421	-0.212	-0.626	0	0	0	0	0	0	ostta01g01290	-1.024	0.831
ostta01g01540		REGULATORY	Replication/Transcription/Translation	Single-stranded nucleic acid binding R3H	R3H domain found in proteins homologous to Bacillus subtilus Jag	R3H domain	_	_	_	Single-stranded nucleic acid binding R3H	ostta01g01540	660	290.683	437.563	343.82	470.873	331.52	316.973	249.87	335.757	369.46	542.98	220.567	446.337	212.087	346.133	387.42	531.067	552.378	ostta01g01540	-0.360345	0.321965	ostta01g01540	-0.649513	0.0968784	ostta01g01540	-0.54	-0.396	0.101	-0.361	0	0	0	0	0	0	ostta01g01540	-0.56	-1.014
ostta01g01560		CARBON FIXATION	Calvin cycle, C4 metabolism & photorespiration	Glyceraldehyde 3-phosphate dehydrogenase, NAD(P) binding domain	glyceraldehyde-3-phosphate dehydrogenase B (GAPDH)	2 domains: Glyceraldehyde 3-phosphate dehydrogenase, NAD binding domain; Glyceraldehyde 3-phosphate dehydrogenase, C-terminal domain	_	_	_	Glyceraldehyde 3-phosphate dehydrogenase, NAD(P) binding domain	ostta01g01560	1224	19571.4	18026.4	22509.9	20054.4	5084.67	2944.77	5002.15	2284.92	15372.8	31720	7159.29	9370.61	3773.03	2347.64	19804.4	20863.2	10513.2	ostta01g01560	0.268447	2.38776	ostta01g01560	-0.479776	0.443387	ostta01g01560	0.167	0.225	0.825	1.196	YES	0	0	0	0	1	ostta01g01560	-1.049	-0.386
ostta01g01610	YES	CARBOHYDRATE METABOLIC PROCESS	Pentose phosphate pathway	unnamed product	2 domains : 1) Ankyrin-like protein, 2) Putative_ribokinase, an enzyme catalyzing the first step in ribose catabolism/ adenosine kinase/ 6-phosphofructokinase 2	Ankyrin repeats (3 copies) (4 domains), pfkB family carbohydrate kinase (This family includes a variety of carbohydrate and pyrimidine kinases)	Ankyrin protein. Required to maintain the integrity of the plasma membranes and to anchor specific ion channels, ion exchangers and ion transporters in the plasma membrane. 3 transmembrane domains	_	_	unnamed product	ostta01g01610	2226	101.587	115.377	329.477	158.873	279.737	307.097	308.145	263.977	402.203	105.273	376.29	141.193	265.473	102.103	276.14	111.337	102.321	ostta01g01610	0.269211	-0.715688	ostta01g01610	1.5192	0.440414	ostta01g01610	-0.135	1.111	-0.098	0.289	YES	0	0	1	0	0	ostta01g01610	1.93	1.417
ostta01g01660		UNKNOWN	Unknown	unnamed product	Nothing significant	0	_	_	NA	unnamed product	ostta01g01660	942	3.09	7.517	2.49	21.8	30.737	58.777	38.55	54.033	13.303	2.97	50.753	54.417	45.77	71.98	25.2	74.287	36.868	ostta01g01660	-0.915751	-2.35067	ostta01g01660	-0.589304	-0.833785	ostta01g01660	-1.235	-3.069	-0.899	-0.422	0	YES	0	-1	0	0	ostta01g01660	2.156	-0.097
ostta01g01900		UNKNOWN	Unknown	unnamed product	low score:Protein of unknown function (DUF1587)	0	_	_	_	unnamed product	ostta01g01900	693	31.937	63.323	102.96	192.103	37.693	56.18	20.365	17.567	131.593	275.167	102.053	216.72	83.603	141.257	179.073	250.88	171.58	ostta01g01900	-0.7675	1.55905	ostta01g01900	-0.831536	0.147744	ostta01g01900	-0.936	-0.841	-0.54	0.277	0	0	0	0	0	0	ostta01g01900	-1.069	-1.085
ostta01g01970		UNKNOWN	Unknown	unnamed product	valS valyl-tRNA synthetase; Provisional (E-value = 1.2)	NA	_	_	_	unnamed product	ostta01g01970	429	55.107	48.12	157.72	414.347	535.4	704.277	263.19	299.633	129.203	62.007	613.063	704.977	260.457	331.53	93.66	253.097	717.626	ostta01g01970	-0.535436	-1.41508	ostta01g01970	-0.30168	0.684448	ostta01g01970	0.247	-1.335	-0.359	-0.121	0	YES	0	-1	0	0	ostta01g01970	1.055	-0.199
ostta01g02040		UNKNOWN	Unknown	unnamed product	low score: secreted complement-binding protein	0	_	_	_	unnamed product	ostta01g02040	774	79.377	129.6	128.75	176.67	169.077	203.26	249.81	198.343	77.827	41.643	93.7	25.553	264.46	314.93	85.217	108.97	189.534	ostta01g02040	-0.17473	-0.672559	ostta01g02040	0.0856737	-1.69204	ostta01g02040	-0.656	-0.397	-0.229	0.4	0	0	0	0	0	0	ostta01g02040	0.897	1.874
ostta01g02080		SURFACE	Unknown	Bacterial PH domain	bPH_2: Bacterial PH domain (E-value=1.5e-11	0	This domain is found in an uncharacterised family of membrane proteins	_	NA	Bacterial PH domain	ostta01g02080	714	65.687	107.737	22.173	50.67	28.583	29.643	43.185	41.37	30.75	44.093	32.477	18.28	104.123	132.99	75.7	189.843	89.0497	ostta01g02080	-0.520543	0.782197	ostta01g02080	-0.662194	-1.99216	ostta01g02080	-0.663	-1.135	-0.017	0.128	0	YES	0	-1	0	0	ostta01g02080	-0.524	0.829
ostta01g02130		REGULATORY	Replication/Transcription/Translation	HNH endonuclease	Restriction endonuclease; HNH nucleases	HNH endonuclease	_	_	_	HNH endonuclease	ostta01g02130	939	38.933	43.913	489.807	532.84	574.357	512.767	211.135	166.413	371.76	260.887	382.817	730.98	141.627	195.9	79.737	23.633	316.66	ostta01g02130	0.0654096	-0.405568	ostta01g02130	-0.311522	1.98346	ostta01g02130	-0.124	-0.063	0.2	0.408	0	0	0	0	0	0	ostta01g02130	0.507	-0.931
ostta01g02150	YES	HEME/CHLOROPHYLL	Heme/Chlorophyll catabolism	unnamed product	acyl-CoA esterase; Probable pheophorbidase; 3-oxoadipate enol-lactonase; homoserine O-acetyltransferase	Alpha/beta hydrolase family	Pheophorbidase participates in the chlorophyll degradation in higher plants and algae	_	_	unnamed product	ostta01g02150	957	39.867	60.527	31.29	36.83	15.293	15.24	24.515	18.183	37.657	18.597	26.057	6.997	23.943	4.783	51.177	57.13	30.5699	ostta01g02150	-0.235084	1.19131	ostta01g02150	0.659852	-0.612088	ostta01g02150	-0.554	-0.178	0.042	0.497	0	0	0	0	0	0	ostta01g02150	1.012	1.897
ostta01g02270		CYTOSKELETON	Structural	Actin-related protein 3 (Arp3)	Actin and related proteins	Actin	_	_	_	Actin-related protein 3 (Arp3)	ostta01g02270	1245	129.123	141.853	232.257	216.89	305.133	297.607	216.93	223.783	264.15	315.17	217.117	281.767	146.37	230.68	127.377	44.2	170.201	ostta01g02270	0.00540937	-0.53443	ostta01g02270	-0.207266	0.973443	ostta01g02270	-0.087	0.157	0.073	0.021	0	0	0	0	0	0	ostta01g02270	-0.259	-0.374
ostta01g02390		HEME/CHLOROPHYLL	Heme/Chlorophyll synthesis	Porphobilinogen synthase	Delta-aminolevulinic acid dehydratase	Delta-aminolevulinic acid dehydratase	_	_	_	Porphobilinogen synthase	ostta01g02390	1158	1469.41	1985.05	1019.49	1562.02	178.867	189.363	173.755	199.587	920.943	1533.7	231.183	201.127	243.89	73.207	991.463	1046.7	648.735	ostta01g02390	-0.469928	3.02322	ostta01g02390	-0.257771	0.293547	ostta01g02390	-0.384	-0.557	-0.046	-0.135	0	0	0	0	0	0	ostta01g02390	-0.74	0.204
ostta01g02410		CARBON METABOLISM	Amino acid metabolism	Cyclophilin-like peptidyl-prolyl cis-trans isomerase domain	Cyclophilin	PAN domain; Cyclophilin type peptidyl-prolyl cis-trans isomerase/CLD	_	_	_	Cyclophilin-like peptidyl-prolyl cis-trans isomerase domain	ostta01g02410	1074	40.76	61.623	76.877	72.757	58.593	42.067	33.84	36.057	62.3	70.897	51.59	39.817	39.263	26.86	43.083	10.857	44.6486	ostta01g02410	-0.0165416	0.560546	ostta01g02410	0.400443	0.898035	ostta01g02410	-0.548	0.138	0.515	-0.025	0	0	0	0	0	0	ostta01g02410	-0.191	0.375
ostta01g02580		REGULATORY	Replication/Transcription/Translation	DNA replication licensing factor Mcm6	DNA replication licensing factor MCM4 (E-value=7.8e-114) ; putative ATP-dependent protease (E-value=1.6e-27) ; Uncharacterized_protein_YifB Mg chelatase-related protein. The N-terminal end matches very strongly a pfam Mg_chelatase domain (E-value=3.9e-26) ; Magnesium-chelatase_subunit_ChlI magnesium chelatase ATPase subunit I (E-value=4.4e-25)	MCM2/3/5 family; MCM N-terminal domain	_	_	_	DNA replication licensing factor Mcm6	ostta01g02580	2622	337.567	329.773	867.34	961.953	964.953	808.083	359.35	205.277	557.703	429.343	580.983	660.073	86.75	57.733	69.827	13.66	173.779	ostta01g02580	0.133811	0.0948775	ostta01g02580	0.157986	3.28323	ostta01g02580	0.082	-0.091	0.293	0.874	0	0	0	0	0	0	ostta01g02580	0.373	-0.182
ostta01g02810		METABOLISM	CALCIUM AND OTHER IONS	CS domain	p23_CacyBP domain (p23_like domain found in proteins similar to Calcyclin-Binding Protein); interacts with tubulin	0	calcium-dependent ubiquitination?	_	_	CS domain	ostta01g02810	471	1.287	2.07	2.483	1.85	6.043	1.957	1.655	1.083	1.517	1.53	8.137	3.137	1.787	0.533	8.393	0.14	5.78583	ostta01g02810	0.64739	-0.433759	ostta01g02810	1.71639	0.370258	ostta01g02810	-0.633	0.491	1.662	0.683	0	0	0	0	0	0	ostta01g02810	-0.022	1.376
ostta01g02825		REGULATORY	Replication/Transcription/Translation	Nucleotide-binding, alpha-beta plait	nucleic acid binding protein	RNA recognition motif.. The RRM motif is probably diagnostic of an RNA binding protein. RRMs are found in a variety of RNA binding proteins, including various hnRNP proteins, proteins implicated in regulation of alternative splicing, and protein components of snRNPs	_	_	_	hypothetical protein	ostta01g02825	822	1211.02	1214.93	1593.76	1518.06	1163.76	1050.3	923.67	857.953	1553.73	1206.44	1103.42	839.09	1106.94	542.403	1323.24	1256.49	1403.99	ostta01g02825	0.0759582	0.470763	ostta01g02825	0.404051	0.153104	ostta01g02825	0.045	0.129	0.184	0.172	0	0	0	0	0	0	ostta01g02825	0.361	0.397
ostta01g02840	YES	STRESS AND REDOX RESPONSE	Redox, thiol-related	Glutathione S-transferase, N-terminal	Nothing significant	0	_	_	_	unnamed product	ostta01g02840	1695	171.077	137.403	569.46	427.013	642.89	521.84	444.71	354.617	473.333	361.157	297.787	396.713	201.13	147.783	151.853	50.173	197.232	ostta01g02840	0.343219	-0.589468	ostta01g02840	0.233729	1.47094	ostta01g02840	0.365	0.474	0.338	0.391	0	0	0	0	0	0	ostta01g02840	0.386	-0.411
ostta01g02860		UNKNOWN	Unknown	Domain of unknown function DUF3825	Domain of unknown function (DUF3825) (E-value = 1.3e-73)	Domain of unknown function (DUF3825)	_	_	_	Domain of unknown function DUF3825	ostta01g02860	1857	380.903	490.28	430.577	430.11	315.74	377.57	315.375	363.093	542.137	336.667	340.88	160.153	377.353	133.97	725.48	371.82	205.039	ostta01g02860	-0.2033	0.336065	ostta01g02860	0.985284	-0.22118	ostta01g02860	-0.316	0.061	-0.222	-0.138	0	0	0	0	0	0	ostta01g02860	0.683	1.093
ostta01g02870		STRESS AND REDOX RESPONSE	Carbon metabolism	Short-chain dehydrogenase/reductase SDR	Short-chain dehydrogenases (E-value=1.6e-43 )	short chain dehydrogenase	_	_	_	Short-chain dehydrogenase/reductase SDR	ostta01g02870	990	201.937	271.6	252.16	282.367	138.42	206.743	144.5	196.853	293.403	244.487	223.303	90.27	207.457	77.09	319.143	159.573	208.921	ostta01g02870	-0.377219	0.553552	ostta01g02870	0.867399	0.157568	ostta01g02870	-0.378	-0.105	-0.542	-0.381	0	0	0	0	0	0	ostta01g02870	0.259	1.309
ostta01g03040		CARBON FIXATION	Calvin cycle, C4 metabolism & photorespiration	Fructose-bisphosphate aldolase, class-I	fructose-bisphosphate aldolase (E-value=3.4e-157 )	Fructose-bisphosphate aldolase class-I	_	_	_	Fructose-bisphosphate aldolase, class-I	ostta01g03040	1149	10826.7	11006	6682.98	6324.86	1745.2	1276.27	2868.57	2736.09	4049.17	5021.13	1604.05	615.28	2431.9	1199.11	8349.4	9379.75	4140.36	ostta01g03040	0.0517961	2.01385	ostta01g03040	0.0193756	-0.919864	ostta01g03040	0.026	0.138	0.488	0.133	0	0	0	0	0	0	ostta01g03040	-0.315	1.386
ostta01g03050		CARBOHYDRATE METABOLIC PROCESS	Glycosylation, polysaccharide biosynthesis, glycogenesis & starch	Alpha-1,6-glucosidases, pullulanase-type, C-terminal	alpha-amylase/limit dextrinase; alpha-1,6-glucosidases, pullulanase-type;glycogen debranching enzyme;	DUF3372; Alpha amylase, catalytic domain; Carbohydrate-binding module 48 (Isoamylase N-terminal domain); Bacterial pullanase-associated domain	_	_	_	Glycosyl hydrolase, family 13, catalytic domain	ostta01g03050	3174	330.713	386.17	464.447	556.183	248.767	311.567	205.58	168.06	321.78	324.867	338.013	336.32	130.747	50.973	124.38	34.487	85.3232	ostta01g03050	-0.186402	0.894856	ostta01g03050	0.292864	1.95238	ostta01g03050	-0.175	-0.202	-0.288	0.355	0	0	0	0	0	0	ostta01g03050	-0.018	0.01
ostta01g03080		UNKNOWN	Unknown	unnamed product	Nothing significant	0	_	_	_	unnamed product	ostta01g03080	525	185.187	241.793	16.423	44.743	33.483	29.19	86.95	121.853	49.597	82.783	30.347	2.133	165.523	183.967	263.487	457.933	237.547	ostta01g03080	-0.441111	0.844136	ostta01g03080	-0.513207	-2.69215	ostta01g03080	-0.334	-1.388	0.234	-0.422	0	YES	0	-1	0	0	ostta01g03080	-0.744	3.832
ostta01g03170		PHOTOSYNTHESIS	PSII	Mog1/PsbP, alpha/beta/alpha sandwich	PsbP domain-containing protein	PsbP	_	This family consists of the 23 kDa subunit of oxygen evolving system of photosystem II or PsbP	_	Mog1/PsbP, alpha/beta/alpha sandwich	ostta01g03170	600	132.813	219.523	296.363	420.84	45.86	42.937	9.625	12.323	352.86	579.797	82.873	193.76	13.453	9.907	107.903	57.483	268.575	ostta01g03170	-0.520428	3.26006	ostta01g03170	-0.593234	2.67321	ostta01g03170	-0.675	-0.447	0.131	-0.292	0	0	0	0	0	0	ostta01g03170	-0.72	-1.223
ostta01g03280		CARBOHYDRATE METABOLIC PROCESS	Glycolysis and Glcuoneogenesis	Rudiment single hybrid motif	Acetyl-CoA carboxylase subunit A (E-value=3.5e-117); Pyruvate_carboxylase_1 pyruvate carboxylase (this enzyme plays a role in gluconeogensis but not Glycolysis (E-value=5.8e-115); biotin carboxylase (E-value=2.7e-114)	Carbamoyl-phosphate synthase L chain, N-terminal domain; Carbamoyl-phosphate synthase L chain, ATP binding domain; Biotin carboxylase C-terminal domain; Biotin-requiring enzyme; 2 x Acetyl-CoA carboxylase, central region; Carboxyl transferase domain	_	_	_	unnamed product	ostta01g03280	6360	13773.5	12261.8	8124.91	4556.4	4280.1	3721.35	8044.47	5591.05	6360.03	6666.11	3814.46	1292.13	4424.73	4180.45	7984.56	10038.6	1032.97	ostta01g03280	0.38921	0.839424	ostta01g03280	0.0262032	-0.55434	ostta01g03280	0.215	0.893	0.239	0.591	0	0	0	0	0	0	ostta01g03280	-0.072	1.563
ostta01g03370		UNKNOWN	Unknown	Conserved hypothetical protein CHP01589, plant	hypothetical_protein_partial uncharacterized plant-specific domain TIGR01589	Plant protein 1589 of unknown function	_	_	_	Conserved hypothetical protein CHP01589, plant	ostta01g03370	906	577.62	252.337	374.603	149.157	788.107	504.28	1139.57	1047.89	196.15	52.787	317.593	191.583	641.46	698.093	750.073	634.43	573.657	ostta01g03370	0.559601	-1.36145	ostta01g03370	0.272758	-1.8439	ostta01g03370	1.244	1.387	0.681	0.187	YES	0	1	1	0	0	ostta01g03370	1.888	0.731
ostta01g03390		HEME/CHLOROPHYLL	Heme/Chlorophyll synthesis	Uroporphyrinogen decarboxylase (URO-D)	uroporphyrinogen decarboxylase	Uroporphyrinogen decarboxylase (URO-D)	_	_	_	Uroporphyrinogen decarboxylase (URO-D)	ostta01g03390	1185	1468.21	1876.95	1234.21	1636.19	231.29	193.173	186.425	170.783	927.2	1463.25	274.577	250.013	177.27	45.093	1075.37	1296.63	659.633	ostta01g03390	-0.313278	2.98964	ostta01g03390	-0.315667	0.168071	ostta01g03390	-0.305	-0.348	0.296	0.192	0	0	0	0	0	0	ostta01g03390	-0.663	0.137
ostta01g03480		REGULATORY	Moonlighting	G-patch domain	G-patch domain; InterPro: The D111/G-patch domain is a short conserved region of about 40 amino acids which occurs in a number of putative RNA-binding proteins	G-patch domain. This domain is found in a number of RNA binding proteins, and is also found in proteins that contain RNA binding domains. This suggests that this domain may have an RNA binding function. This domain has seven highly conserved glycines.	_	_	_	G-patch domain	ostta01g03480	1227	15.07	21.893	4.1	5.7	75.31	103.177	169.575	361.53	8.397	2.9	53.473	19.9	87.45	128.753	39.603	61.817	59.0183	ostta01g03480	-0.896174	-3.89506	ostta01g03480	-0.174688	-1.89499	ostta01g03480	-0.488	-0.413	-0.418	-1.026	0	YES	0	0	0	-1	ostta01g03480	1.528	1.429
ostta01g03670		UNKNOWN	Unknown	unnamed product	Nothing significant	0	_	_		unnamed product	ostta01g03670	387	613.953	894.107	1313.8	1673.59	611.107	770.587	399.635	452.903	1272.26	2728.71	977.357	2192.91	843.76	1409.97	1524.18	2545.79	3266.25	ostta01g03670	-0.367464	1.00836	ostta01g03670	-0.942854	0.181427	ostta01g03670	-0.492	-0.291	-0.298	-0.115	0	0	0	0	0	0	ostta01g03670	-1.105	-1.165
ostta01g03790		CYTOSKELETON	Molecular motor	P-loop containing nucleoside triphosphate hydrolase	Dynamin_M: Dynamin central region (E-value=1.1e-53. Much lower score: FeoB Ferrous iron transport protein B (FeoB) family (E-value=3.9e-11)	Dynamin family, Dynamin central region and Dynamin GTPase effector domain	Dynamin is a microtubule-associated force-producing protein of 100 Kd which is involved in the production of microtubule bundles	_	_	unnamed product	ostta01g03790	2118	504.433	562.793	707.393	899.51	1231.99	1727.01	1072.18	1345.33	1025.02	252.48	1474.59	1086.22	1504.3	1152.91	1507.51	1045.25	504.572	ostta01g03790	-0.36696	-1.00733	ostta01g03790	0.639809	-0.440707	ostta01g03790	-0.108	-0.288	-0.451	-0.262	0	0	0	0	0	0	ostta01g03790	2.017	0.444
ostta01g03830		DEVELOPMENT AND GROWTH	ZINC	Sjoegren syndrome/scleroderma autoantigen 1	Sjogren s syndrome/scleroderma autoantigen 1 (Autoantigen p27); Uncharacterized Zn-finger containing protein	Sjogren s syndrome/scleroderma autoantigen 1 (Autoantigen p27)	_	autoantigen p27 might play a role in mitosis	_	Sjoegren syndrome/scleroderma autoantigen 1	ostta01g03830	708	10.96	9.45	27.2	28.767	26.72	34.717	31.895	29.727	45.377	20.563	43.017	16.927	54.04	31.497	60.527	18.623	43.2563	ostta01g03830	-0.0843357	-0.68105	ostta01g03830	1.20275	-0.38495	ostta01g03830	0.266	-0.022	-0.342	0.168	0	0	0	0	0	0	ostta01g03830	1.138	1.345
ostta01g03840	YES	FATTY ACIDS AND LIPIDS	Lipase/Esterase	Phospholipase D/Transphosphatidylase	Phospholipase D, (phosphatydylcholine = phosphatidyl + choline). Note: some are iron-dependent...	PLD-like domain (2 domains)	Genetic and pharmacological approaches implicate phospholipase D in a diverse range of cellular processes that include receptor signaling, control of intracellular membrane transport, and reorganization of the actin cytoskeleton	_	_	Phospholipase D/Transphosphatidylase	ostta01g03840	1317	89.563	71.27	283.16	143.34	349.857	291.607	302.605	251.533	263.2	81.68	288.78	176.273	268.893	218.213	282.453	117.267	165.134	ostta01g03840	0.435594	-1.02424	ostta01g03840	0.89358	-0.130694	ostta01g03840	0.38	1.041	0.299	0.332	YES	0	0	1	0	0	ostta01g03840	1.683	0.714
ostta01g03870		REGULATORY	ZINC	Domain of unknown function SprT-like	SprT is described as a regulator of bolA gene in stationary phase. The majority of members contain the metallopeptidase zinc binding signature which has a HExxH motif	0	_	_	_	Domain of unknown function SprT-like	ostta01g03870	2484	26.067	44.48	31.307	84.75	178.993	274.623	186.61	184.26	39.903	9.48	107.577	99.803	90.983	136.457	73.58	124.75	42.6133	ostta01g03870	-0.474558	-2.13755	ostta01g03870	-0.246963	-0.727414	ostta01g03870	-0.723	-1.379	-0.581	0.083	0	YES	0	-1	0	0	ostta01g03870	2.069	0.111
ostta01g03930		DEVELOPMENT AND GROWTH	Cell cycle	Rad21/Rec8-like protein, N-terminal. HMM: N terminus of Rad21 / Rec8 like protein	Rad21/Rec8 like proteins mediate sister chromatid cohesion during mitosis and meiosis, as part of the cohesin complex []. Cohesion is necessary for homologous recombination (including double-strand break repair) and correct chromatid segregation.	0	_	_	_	unnamed product	ostta01g03930	1785	34.39	29.447	17.72	26.393	34.577	39.29	47.91	41.09	27.34	5.37	27.047	8.007	36.74	19.237	34.743	43.34	16.5491	ostta01g03930	-0.0171655	-0.588859	ostta01g03930	0.721283	-0.973875	ostta01g03930	0.273	-0.518	-0.148	0.288	0	0	0	0	0	0	ostta01g03930	2.344	1.761
ostta01g03960		UNKNOWN	Unknown	unnamed product	nothing significant	0	_	_	_	unnamed product	ostta01g03960	1473	417.727	379.013	62.36	90.083	352.513	489.403	758.435	1501.39	102.723	113.087	283.163	96.59	521.5	862.677	362.94	615.617	297.404	ostta01g03960	-0.628309	-1.70727	ostta01g03960	-0.409811	-1.98632	ostta01g03960	0.189	-0.472	-0.437	-0.92	0	0	0	0	0	0	ostta01g03960	-0.144	1.553
ostta01g04120		METABOLISM	Molecular motor	von Willebrand factor, type A	N-terminus : AAA_6: Hydrolytic ATP binding site of dynein motor region D1 (E-value=3.7e-44) ; D_CobS cobaltochelatase, CobS subunit (E-value=2.9e-28) C-terminus : VWA_Midasin: Midasin is a member of the AAA ATPase family (E-value=1.2e-76)	5 AAA domains (ATPase Associated with diverse cellular Activities)	Proteins that incorporate vWF domains participate in numerous biological events (e.g. cell adhesion, migration, homing, pattern formation, and signal transduction), involving interaction with a large array of ligands	_	_	unnamed product	ostta01g04120	16701	1648.05	848.187	221.603	193.483	1242.52	1856.94	4297.51	3252.77	487.817	169.603	1137.54	335.82	1647.03	2111.96	1039.35	1438.86	82.0649	ostta01g04120	0.268463	-1.87071	ostta01g04120	0.088106	-1.54907	ostta01g04120	1.003	0.255	-0.543	0.469	0	0	0	0	0	0	ostta01g04120	1.519	1.76
ostta01g04140		PHOTOSYNTHESIS	PSI	Cyanobacterial aminoacyl-tRNA synthetase, CAAD domain	photosystem I P subunit (E-value=4.5e-20); CAAD domains of cyanobacterial aminoacyl-tRNA synthetase (E-value=4.2e-19 )	CAAD domains of cyanobacterial aminoacyl-tRNA synthetase	_	_	_	unnamed product	ostta01g04140	969	916.893	979.247	1247.54	1487.98	655.45	592.363	343.635	277.213	1732.58	2215.84	963.63	1326.63	285.47	141.19	427.97	206.567	890.105	ostta01g04140	-0.0769117	1.30906	ostta01g04140	-0.190176	2.55442	ostta01g04140	-0.045	-0.196	0.183	0.375	0	0	0	0	0	0	ostta01g04140	-0.359	-0.459
ostta01g04150		METABOLISM	Amino acid metabolism	Aminoacyl-tRNA synthetase, class I, anticodon-binding domain, subdomain 2	glutamyl-tRNA synthetase	tRNA synthetases class I (E and Q), catalytic domain	_	_	_	Aminoacyl-tRNA synthetase, class I, anticodon-binding domain, subdomain 2	ostta01g04150	1443	1868.93	2545.51	338.537	579.2	86.887	78.637	346.03	444.117	459.317	1018.54	90.883	15.09	516.533	464.443	2198.23	3673.39	637.746	ostta01g04150	-0.465996	2.4789	ostta01g04150	-0.663344	-2.11253	ostta01g04150	-0.397	-0.716	0.181	-0.295	0	0	0	0	0	0	ostta01g04150	-1.154	2.589
ostta01g04260		DEVELOPMENT AND GROWTH	Cell cycle	unnamed product	Chromosome segregation protein SMC	0	_	_	Smc2 is a central component of the condensin complex, which is required for conversion of interphase chromatin into mitotic-like condense chromosomes. The condensin complex probably introduces positive supercoils into relaxed DNA in the presence of type I topoisomerases and converts nicked DNA into positive knotted forms in the presence of type II topoisomerases¬Ý	unnamed product	ostta01g04260	1659	17.95	20.087	16.113	19.27	21.03	29.8	24.26	33.877	73.147	8.233	71.913	4.83	43.813	3.397	74.743	15.14	17.9929	ostta01g04260	-0.372631	-0.563308	ostta01g04260	3.02096	0.204502	ostta01g04260	-0.114	-0.201	-0.467	-0.416	0	0	0	0	0	0	ostta01g04260	3.146	3.898
ostta01g04280		FATTY ACIDS AND LIPIDS	Lipid metabolism	Glycerophosphoryl diester phosphodiesterase	GDPD_GDE5_like_1_plant Glycerophosphodiester phosphodiesterase domain of uncharacterized plant glycerophosphodiester phosphodiesterase-like proteins similar to mammalian GDE5 (E-value = 3.1e-43), chol_sulfatase choline-sulfatase (E-value = 2.7e-35)	Glycerophosphoryl diester phosphodiesterase family, SPX domain, Zinc finger, C3HC4 type (RING finger)	_	_	_	unnamed product	ostta01g04280	3426	2695.57	3085.03	1840.86	2441.91	1001.3	1190.94	1416.02	1583.88	1676.02	2565.37	1343.28	1500.52	1461.64	2311.56	2261.5	6381.09	634.058	ostta01g04280	-0.255595	0.95458	ostta01g04280	-0.920019	-0.80921	ostta01g04280	-0.146	-0.349	-0.214	-0.096	0	0	0	0	0	0	ostta01g04280	-0.618	-0.158
ostta01g04420		UNKNOWN	Unknown	unnamed product	nothing significant	0	_	_	_	unnamed product	ostta01g04420	801	3469.78	5670.57	6095.5	5549.12	6976.12	7790.21	6642.97	7643.44	4178.25	10891	2156.09	5198.69	13348.3	24358.9	66381	145286	25096.4	ostta01g04420	-0.201156	-0.483114	ostta01g04420	-1.10975	-3.47513	ostta01g04420	-0.659	0.194	-0.123	-0.136	0	0	0	0	0	0	ostta01g04420	-1.386	-1.269
ostta01g04490		METABOLISM	Nitrogen metabolism	Pyridoxal phosphate-dependent transferase, major region, subdomain 2	Aspartate/tyrosine/aromatic aminotransferase; tyrosine/nicotianamine aminotransferase; aminotransferase; LL-diaminopimelate aminotransferase etc...	Aminotransferase class I and II	_	_	_	Pyridoxal phosphate-dependent transferase, major region, subdomain 1	ostta01g04490	1410	239.283	274.557	106.903	112.347	95.127	90.823	156.665	197.083	115.773	144.76	155.073	49.617	207.867	207.413	338.68	593.313	136.759	ostta01g04490	-0.174115	0.441134	ostta01g04490	-0.283501	-1.53202	ostta01g04490	-0.15	-0.013	0.104	-0.266	0	0	0	0	0	0	ostta01g04490	-0.327	1.647
ostta01g04580		TRANSPORT	Amino acid metabolism	Amino acid transporter, transmembrane	amino acid transporter	Amino acid transporter	10 strong transmembrane helices	_	_	unnamed product	ostta01g04580	1518	14.35	14.59	76.23	81.81	174.743	203	104.02	122.217	67.35	17.457	139.733	175.873	107.613	134.453	65.703	15.11	62.3457	ostta01g04580	-0.190489	-1.68631	ostta01g04580	0.149341	0.309632	ostta01g04580	0.028	-0.044	-0.179	-0.168	0	0	0	0	0	0	ostta01g04580	1.945	-0.329
ostta01g04720		SURFACE	Glycosylation, polysaccharide biosynthesis, glycogenesis & starch	Exostosin-like	Exostosin family/GT1_like_2 This family is most closely related to the GT1 family of glycosyltransferases. Exostosin. EXT1 and EXT2 have both been shown to encode glycosyltransferases involved in the chain elongation step of heparan sulphate biosynthesis (extracellular polysaccharide)	Exostosin family. The EXT family is a family of tumour suppressor genes.	_	_	_	Exostosin-like	ostta01g04720	1569	292.237	293.413	335.327	251.65	566.673	493.153	590.97	556.833	317.357	141.773	502.883	383.92	556.797	450.717	581.997	405.567	267.737	ostta01g04720	0.162394	-0.912177	ostta01g04720	0.503102	-0.56749	ostta01g04720	0.043	0.473	0.237	0.152	0	0	0	0	0	0	ostta01g04720	1.158	0.392
ostta01g04820		STRESS AND REDOX RESPONSE	ZINC, METALS	Superoxide dismutase, copper/zinc binding domain	copper, zinc superoxide dismutase	2 x Copper/zinc superoxide dismutase	_	_	_	Superoxide dismutase, copper/zinc binding domain	ostta01g04820	1281	78.083	79.573	80.297	92.147	88.233	71.95	76.06	65.01	53.123	108.087	47.723	60.603	45.147	41.207	48.333	68.933	53.889	ostta01g04820	0.0637588	0.13151	ostta01g04820	-0.518667	0.402873	ostta01g04820	0.022	-0.141	0.331	0.292	0	0	0	0	0	0	ostta01g04820	-1.029	-0.343
ostta01g04840		REGULATORY	Replication/Transcription/Translation	Nucleotide-binding, alpha-beta plait	Lupus LA protein; RNA-binding protein (E-value=2.9e-30) ; Nuclear and cytoplasmic polyadenylated RNA-binding PUB1 (E-value=4.6e-24)	0	_	_	_	Nucleotide-binding, alpha-beta plait	ostta01g04840	1023	63.557	81.647	38.37	45.687	261.107	331.193	395.265	734.197	45.59	10.97	112.077	97.837	200.74	284.33	98.03	128.977	178.982	ostta01g04840	-0.652729	-2.90338	ostta01g04840	-0.193552	-1.41466	ostta01g04840	-0.313	-0.194	-0.306	-0.828	0	0	0	0	0	0	ostta01g04840	2.052	0.199
ostta01g04940		PHOTOSYNTHESIS	PSII	Chlorophyll A-B binding protein, plant	photosystem II light harvesting chlorophyll a/b binding protein	Chlorophyll A-B binding protein	_	_	_	Chlorophyll a/b binding protein domain	ostta01g04940	762	1794.49	2685.64	1848.6	2982.07	104.607	122.37	50.99	83.323	3142.84	3100.08	737.833	554.317	103.24	10.383	642.383	299.207	1497.9	ostta01g04940	-0.628562	4.68384	ostta01g04940	0.222851	2.83491	ostta01g04940	-0.531	-0.632	-0.19	-0.642	0	0	0	0	0	0	ostta01g04940	0.016	0.416
ostta01g05100		FATTY ACIDS AND LIPIDS	Iron-containing	unnamed product	fatty acid hydroxylase; lower score:Sterol desaturase; fatty aldehyde decarbonylase	0	_	_	_	unnamed product	ostta01g05100	912	873.34	1434.89	339.063	394.1	404.477	416.607	1165.44	1100.48	488.85	339.37	357.467	89.663	2007.33	3271.41	6612.28	14182.7	2294.23	ostta01g05100	-0.266091	-0.021469	ostta01g05100	-0.917711	-4.35255	ostta01g05100	-0.666	-0.158	-0.006	0.149	0	0	0	0	0	0	ostta01g05100	0.522	1.995
ostta01g05110		CARBON FIXATION	Calvin cycle, C4 metabolism & photorespiration	Pentatricopeptide repeat	maturation of RBCL 1; pentatricopeptide (PPR) repeat-containing protein; Protein ECB2; tetratricopeptide repeat protein; Zc3h12a-like Ribonuclease NYN domain etc....	Pentatricopeptide repeat domain; Zc3h12a-like Ribonuclease NYN domain	_	_	_	Pentatricopeptide repeat	ostta01g05110	1518	20.933	34.007	5.34	6.243	156.743	228.073	284.71	649.257	9.383	6.213	113.44	34.707	225.29	336.477	79.417	109.733	94.6956	ostta01g05110	-0.970661	-4.28878	ostta01g05110	-0.187869	-2.19036	ostta01g05110	-0.651	-0.165	-0.504	-1.124	0	YES	0	0	0	-1	ostta01g05110	0.592	1.712
ostta01g05180		CARBON FIXATION	Calvin cycle, C4 metabolism & photorespiration	Pentatricopeptide repeat	MRL1, a conserved pentatricopeptide repeat protein, that controls the accumulation of the rbcL (ribulose biphosphate carboxylase large chain) mRNA at a posttranscriptional stage and, hence, ribulose-1,5-bisphosphate carboxylase/oxygenase (Rubisco) biogenesis; nuclear-encoded; located in the chloroplast stroma.. (E-17: Prtotoheme biosynthesis)	0	_	_	_	Pentatricopeptide repeat	ostta01g05180	2145	46.503	87.807	19.71	25.663	242.787	335.117	510.6	902.297	53.163	32.94	219.747	121.737	581.413	1163.02	188.357	515.18	147.029	ostta01g05180	-0.72022	-3.46254	ostta01g05180	-0.813217	-2.51452	ostta01g05180	-0.868	-0.323	-0.428	-0.756	0	0	0	0	0	0	ostta01g05180	0.686	0.853
ostta01g05220		UNKNOWN	Unknown	unnamed product	Low score: Transferring phosphorus-containing groups.	0	_	_	_	unnamed product	ostta01g05220	1284	206.79	142.117	236.257	232.45	285.223	300.033	160.79	134.51	223.367	216.307	291.397	297.173	129.85	86.917	119.477	21.053	150.103	ostta01g05220	0.135785	-0.106869	ostta01g05220	0.297673	1.52236	ostta01g05220	0.59	0.082	-0.036	0.323	0	0	0	0	0	0	ostta01g05220	0.041	-0.025
ostta01g05250		TRANSPORT	Peroxisome	Peroxisomal membrane protein 14	Peroxisomal membrane anchor protein (Pex14p) conserved region; lower score: ATP synthase subunit B	Peroxisomal membrane anchor protein (Pex14p) conserved region	Core component of the peroxisomal translocation machinery or importomer	_	_	Peroxisomal membrane protein 14	ostta01g05250	1236	322.66	248.917	590.787	386.993	462.227	390.89	359.435	279.5	353.05	379.02	309.437	373	218.063	144.177	257.8	76.457	260.539	ostta01g05250	0.409267	0.054336	ostta01g05250	0.22673	1.02106	ostta01g05250	0.424	0.669	0.278	0.428	0	0	0	0	0	0	ostta01g05250	-0.107	-0.267
ostta01g05310		UNKNOWN	Unknown	unnamed product	nothing significant	0	_	_	_	unnamed product	ostta01g05310	1593	2318.96	2902.67	3090.61	5828.56	3013.91	4004.5	1689.14	2694.17	2982.15	4592.09	1932.75	4614.32	695.603	1084.26	431.06	764.023	1672.9	ostta01g05310	-0.609522	0.310588	ostta01g05310	-0.871556	2.24656	ostta01g05310	-0.275	-0.857	-0.374	-0.608	0	0	0	0	0	0	ostta01g05310	-0.627	-1.253
ostta01g05330		UNKNOWN	Unknown	Protein of unknown function DUF1674	DUF1674	DUF1674	_	_	_	Protein of unknown function DUF1674	ostta01g05330	384	14.82	11.76	34.057	28.997	16.857	24.217	19.31	15.053	33.747	34.017	23.917	28.527	29.66	23.917	23.97	7.553	60.283	ostta01g05330	0.0866719	0.245781	ostta01g05330	0.241069	0.4934	ostta01g05330	0.381	0.29	-0.487	0.423	0	0	0	0	0	0	ostta01g05330	-0.016	-0.251
ostta01g05570		UNKNOWN	Unknown	Uncharacterised protein family UPF0016	no start codon, only 52AA	UPF0016	_	_	_	Uncharacterised protein family UPF0016	ostta01g05570	156	14.073	16.63	6.26	8.137	2.933	2.48	4.67	8.343	4.753	11.177	4.493	1.177	6.273	2.297	31.23	29.96	62.0537	ostta01g05570	-0.338584	1.24678	ostta01g05570	0.0660887	-1.64661	ostta01g05570	-0.191	-0.32	0.278	-0.775	0	0	0	0	0	0	ostta01g05570	-1.236	1.936
ostta01g05910	YES	STRESS AND REDOX RESPONSE	Carbon metabolism	Short-chain dehydrogenase/reductase SDR	short chain dehydrogenase	short chain dehydrogenase	_	one of short chain dehydrogenase subfamilies is 2,3-dihydro-2,3-dihydroxybenzoate dehydrogenase-siderophores?	_	Short-chain dehydrogenase/reductase SDR	ostta01g05910	783	263.837	252.877	202.487	188.053	61.53	83.99	52.015	61.497	159.09	333.903	129.54	166.723	96.033	163.77	139.107	172.2	201.68	ostta01g05910	-0.0161722	1.80441	ostta01g05910	-0.674569	0.466028	ostta01g05910	0.11	0.164	-0.413	-0.177	0	0	0	0	0	0	ostta01g05910	-1.074	-0.362
ostta01g06010		DEVELOPMENT AND GROWTH	Cell cycle	BRCT domain	Pescadillo N-terminus. Pescadillo protein localises to distinct substructures of the interphase nucleus including nucleoli, the site of ribosome biogenesis	Pescadillo N-terminus; C-terminus BRCT domain (the BRCT domain (after the C0terminal domain of a breast cancer susceptibility protein) is found predominantly in proteins involved in cell cycle checkpoint functions responsive to DNA damage)	_	_	_	BRCT domain	ostta01g06010	2004	112.657	186.407	41.637	43.13	800.64	1281.34	1774.3	3843.28	63.84	25.023	596.33	248.353	952.173	1996.42	272.207	506.143	397.451	ostta01g06010	-0.971906	-4.32266	ostta01g06010	-0.558509	-1.99604	ostta01g06010	-0.678	0.008	-0.642	-1.049	0	YES	0	0	0	-1	ostta01g06010	1.347	1.265
ostta01g06100		SURFACE	Glycosylation, polysaccharide biosynthesis, glycogenesis & starch	CidB/LrgB family	Antiholin-like protein LrgB (E-value=4.6e-63); murein hydrolase regulator LrgA (E-value=2.8e-29)	LrgB-like family	11 strong transmembrane helices	_	_	CidB/LrgB family	ostta01g06100	1287	733.547	631.243	688.383	750.563	62.977	78.27	55.875	61.363	489.62	1224.81	325.663	503.16	120.357	163.57	183.347	184.723	303.879	ostta01g06100	0.0182144	3.43414	ostta01g06100	-0.891204	1.9621	ostta01g06100	0.266	-0.067	-0.277	-0.07	0	0	0	0	0	0	ostta01g06100	-1.327	-0.625
ostta01g06130		TRANSPORT	Protein transport	Tetratricopeptide repeat	Mitochondrial_import_receptor_subunit_TOM70 mitochondrial precursor proteins import receptor (72 kDa mitochondrial outermembrane protein) (mitochondrial import receptor for the ADP/ATP carrier) (translocase of outermembrane tom70) (E-value=5.7e-20); polysaccharide export protein VexE (E-value=1.8e-15)	TPR02 Family	_	_	_	Tetratricopeptide repeat	ostta01g06130	1794	2.217	1.143	2.813	3.383	5.75	3.72	9.115	12.23	3.757	0.78	4.887	1.553	5.57	11.853	12.423	11.533	3.23046	ostta01g06130	-0.0395676	-1.59164	ostta01g06130	0.048735	-1.82308	ostta01g06130	1.008	-0.213	0.664	-0.361	0	0	0	0	0	0	ostta01g06130	2.266	1.661
ostta01g06150		REGULATORY	Cell cycle	Cyclin A/B/D/E	Cyclin_N: Cyclin, N-terminal domain; InterPro: Cyclins are eukaryotic proteins that play an active role in controlling nuclear cell division cycles	Cyclin, N-terminal domain; Cyclin, C-terminal domain	Cyclins are a family of proteins that control the progression of cells through the cell cycle by activating cyclin-dependent kinase (Cdk) enzymes	_	_	unnamed product	ostta01g06150	1182	44.563	71.757	98.837	394.4	789.827	1237.62	582.565	698.493	130.377	35.713	791.39	826.407	652.057	951.057	298.417	914.32	450.391	ostta01g06150	-0.663974	-2.43842	ostta01g06150	-0.54257	-0.658251	ostta01g06150	-0.638	-1.937	-0.611	-0.197	0	YES	0	-1	0	0	ostta01g06150	1.863	-0.059
ostta01g06200		UNKNOWN	Unknown	unnamed product	Nothing significant	0	_	_	_	unnamed product	ostta01g06200	2409	181.54	246.6	56.3	57.117	649.383	1063.75	1524.93	2943.15	75.977	49.26	443.863	202.81	904.223	1619.93	339.317	537.677	282.686	ostta01g06200	-0.837311	-3.51028	ostta01g06200	-0.450277	-2.13807	ostta01g06200	-0.394	0.037	-0.675	-0.883	0	0	0	0	0	0	ostta01g06200	0.621	1.132
ostta01g06230		DEVELOPMENT AND GROWTH	METALS	unnamed product	GDP-mannose mannosyl hydrolase NudD (E-value=4.9e-19); Nudix_Hydrolase_4 (E-value=1.6e-18)	0	Members of the Nudix hydrolase superfamily catalyze the hydrolysis of NUcleoside DIphosphates linked to other moieties, X. Enzymes belonging to this superfamily require a divalent cation, such as Mg2+ or Mn2+, for their activity	Substrates of nudix hydrolases include intact and oxidatively damaged nucleoside triphosphates, dinucleoside polyphosphates, nucleotide-sugars and dinucleotide enzymes	_	unnamed product	ostta01g06230	486	1364.78	1360.26	1225.01	1307.89	176.277	158.92	144.7	150.48	1013.83	2181.26	717.477	1045.4	384.957	416.147	968.893	1433.68	1806.84	ostta01g06230	-0.0327109	3.0582	ostta01g06230	-0.718302	0.629862	ostta01g06230	0.055	-0.036	0.186	0.008	0	0	0	0	0	0	ostta01g06230	-1.109	-0.54
ostta01g06300		STRESS AND REDOX RESPONSE	Redox, thiol-related	Thioredoxin-like fold	Rdx familyof selenoproteins; very low score: Transposase zinc-binding domain; putative molybdopterin-guanine dinucleotide biosynthesis protein MobB/FeS domain-containing protein protein	Rdx family	_	_	_	Selenoprotein W	ostta01g06300	366	479.89	414.18	311.263	427.393	72.507	72.377	56.335	68.463	190.57	416.607	147.487	181.167	76.24	86.953	162.77	270.65	586.553	ostta01g06300	-0.0946041	2.5935	ostta01g06300	-0.726343	0.648577	ostta01g06300	0.263	-0.399	0.039	-0.217	0	0	0	0	0	0	ostta01g06300	-1.133	-0.293
ostta01g06390		NUCLEIC ACID METABOLISM	Synthesis/Transport of metabolites, vitamins and cofactors	Methylglyoxal synthase-like domain	IMP cyclohydrolase (E-value=9.6e-218); purH phosphoribosylaminoimidazolecarboxamide formyltransferase/IMP cyclohydrolase (E-value=5.5e-205)	Domains: AICARFT/IMPCHase bienzyme, MGS-like domain	AICARFT/IMPCHase bienzyme: this is a family of bifunctional enzymes catalysing the last two steps in de novo purine biosynthesis	Involved in purine ribonucleotide biosynthesis	_	Methylglyoxal synthase-like domain	ostta01g06390	1704	106.25	93.243	35.877	31.413	950.41	1013.92	1073.63	1315.26	141.107	29.78	641.907	426.807	701.243	858.26	297.88	332.423	295.239	ostta01g06390	-0.179815	-4.02328	ostta01g06390	0.113465	-0.820423	ostta01g06390	0.237	0.249	-0.057	-0.227	0	0	0	0	0	0	ostta01g06390	2.24	0.591
ostta01g06420		CYTOSKELETON	Moonlighting	WD40 repeat	WD40 domain. Protein SPA1-RELATED.PQQ_ABC_repeats PQQ-dependent catabolism-associated beta-propeller protein. tolB translocation protein TolB (E-value=6.4e-18)	WD domain, G-beta repeat (2 domains)	_	_	_	WD40 repeat	ostta01g06420	1653	43.283	45.653	28.593	27.987	273.873	322.54	463.39	716.797	49.2	12.563	146.917	85.86	244.087	393.163	107.613	169.933	118.4	ostta01g06420	-0.459478	-3.6008	ostta01g06420	-0.271637	-1.63167	ostta01g06420	-0.029	0.088	-0.199	-0.564	0	0	0	0	0	0	ostta01g06420	1.966	0.779
ostta01g06610		PHOTOSYNTHESIS	Iron-containing	Rieske iron-sulphur protein	cytochrome b6-f complex iron-sulfur subunit (E-value=2.1e-44)	Cytochrome B6-F complex Fe-S subunit; Rieske [2Fe-2S] domain	_	_	_	Rieske iron-sulphur protein	ostta01g06610	636	2633.51	3426.14	1847.6	2673.39	487.197	524.333	404.5	634.953	2057.83	2834.46	821.54	604.003	878.22	429.27	2204.6	2921.76	2494.43	ostta01g06610	-0.433989	2.36647	ostta01g06610	-0.187432	-0.026247	ostta01g06610	-0.329	-0.474	-0.07	-0.585	0	0	0	0	0	0	ostta01g06610	-0.466	0.446
ostta02g00080		UNKNOWN	Unknown	unnamed product	Nothing significant	0	_	_	Very significant induction and high average read number!!!	unnamed product	ostta02g00080	861	2790.79	348.943	12614.1	372.957	10371.8	1204.07	11185.9	965.963	2688.14	28.743	2685.35	87.463	4857.45	297.273	5775.66	77.693	4090.61	ostta02g00080	3.6755	-0.55708	ostta02g00080	5.02345	-1.00363	ostta02g00080	3.05	5.139	3.143	3.6	YES	0	1	1	1	1	ostta02g00080	6.543	4.942
ostta02g00190		UNKNOWN	Glycosylation, polysaccharide biosynthesis, glycogenesis & starch	unnamed product	Low score: GT_2_like_d Subfamily of Glycosyltransferase Family GT2 of unknown function (E-value=0.54)	0	_	_	_	unnamed product	ostta02g00190	867	355.637	455.507	447.22	464.743	646.44	573.6	645.81	663.487	512.087	162	499.81	285.023	838.07	615.163	593.89	399.923	588.121	ostta02g00190	-0.0422078	-0.55348	ostta02g00190	0.740713	-0.745741	ostta02g00190	-0.306	0.003	0.209	0.026	0	0	0	0	0	0	ostta02g00190	1.656	0.812
ostta02g00250		DEVELOPMENT AND GROWTH	Ribosome-related	Ribosomal protein L24e, conserved site	Ribosomal protein L24e; lower score: MYM-type Zinc finger with FCS sequence motif; TRASH metallochaperone-like domain	Ribosomal protein L24e	_	_	_	TRASH domain	ostta02g00250	495	621.897	800.633	110.007	156.723	331.18	391.493	402.855	686.957	257.74	169.59	527.943	175.303	1108.22	1325.76	697.923	1315.48	1146.43	ostta02g00250	-0.4735	-0.10152	ostta02g00250	-0.204238	-1.97495	ostta02g00250	-0.315	-0.451	-0.205	-0.705	0	0	0	0	0	0	ostta02g00250	0.599	1.592
ostta02g00440		UNKNOWN	ZINC	unnamed product	AN1_N ubiquitin-like domain of AN1. AN1 (also known as ANUBL1 and RSD-7) is ubiquitin-like protein that has an N-terminal ubiquitin-like domain and a C-terminal zinc-binding domain. The function of AN1 is unknown	0	_	_	_	unnamed product	ostta02g00440	288	59.593	71.39	38.07	30.473	88.887	73.603	92.29	112.973	78.037	21.377	102.267	53.803	198.083	165.963	173.25	160.737	330.034	ostta02g00440	-0.0486571	-0.878865	ostta02g00440	0.455982	-1.44649	ostta02g00440	-0.21	0.381	0.308	-0.226	0	0	0	0	0	0	ostta02g00440	1.864	0.931
ostta02g00760		UNKNOWN	Unknown	unnamed product	Nothing significant	0	_	_	_	unnamed product	ostta02g00760	261	77.907	44.68	142.183	72.897	124.583	75.387	74.9	53.167	105.517	31.423	113.57	61.257	122.497	50.783	177.73	58.757	332.193	ostta02g00760	0.76708	0.0416176	ostta02g00760	1.35634	-0.393232	ostta02g00760	0.851	1.022	0.762	0.56	YES	0	0	1	0	0	ostta02g00760	1.743	0.892
ostta02g01860		DEVELOPMENT AND GROWTH	Cell cycle	HEAT repeat associated with sister chromatid cohesion protein	lcl;consensus; Nipped-B_C: Sister chromatid cohesion C-terminus	HEAT repeat associated with sister chromatid cohesion;Sister chromatid cohesion C-terminus	_	_	_	Sister chromatid cohesion C-terminal domain	ostta02g01860	5142	452.59	333.58	572.363	455.923	417.163	392.297	420.27	257.4	436.76	342.483	356.287	301.46	121.423	41.11	78.487	18.28	60.7482	ostta02g01860	0.371657	0.286831	ostta02g01860	0.496926	2.46581	ostta02g01860	0.488	0.387	0.125	0.774	0	0	0	0	0	0	ostta02g01860	0.347	0.243
ostta02g01900		SIGNALING	Kinase/phosphatase	Phosphatidylinositol 3-/4-kinase, catalytic domain	PIKKc_SMG1 Catalytic domain of Suppressor of Morphogenetic effect on Genitalia-1. SMG-1 plays a critical role in the mRNA surveillance mechanism known as non-sense mediated mRNA decay (NMD)	Phosphatidylinositol 3- and 4-kinase	PI3Ks are a family of related intracellular signal transducer enzymes capable of phosphorylating the 3 position hydroxyl group of the inositol ring of phosphatidylinositol	_	Products function as secondary messengers in cell signalling. Also present in a wide range of protein kinases, involved in diverse cellular functions, such as control of cell growth, regulation of cell cycle progression, a DNA damage checkpoint, recombination, and maintenance of telomere length.	Protein kinase-like domain	ostta02g01900	1797	78.92	61.03	95.307	59.283	93.343	82.91	111.84	88.857	276.397	74.297	235.687	84.297	135.787	64.147	156.04	75.657	61.6931	ostta02g01900	0.376261	-0.354842	ostta02g01900	1.42676	0.634633	ostta02g01900	0.42	0.744	0.207	0.398	0	0	0	0	0	0	ostta02g01900	1.89	1.486
ostta02g02260		REGULATORY	Replication/Transcription/Translation	Homeobox domain.	Homeodomain. The domain binds DNA through a helix-turn-helix (HTH) structure	0	_	_	_	unnamed product	ostta02g02260	291	26.243	51.503	48.87	88.27	221.383	234.51	151.645	158.543	65.413	11.377	79.747	68.72	101.9	82.92	83.453	19.29	320.831	ostta02g02260	-0.249201	-1.82911	ostta02g02260	0.854804	-0.350924	ostta02g02260	-0.922	-0.794	-0.047	0.001	0	0	0	0	0	0	ostta02g02260	2.522	0.215
ostta02g02460	YES	TRANSPORT	Phosphate metabolism	Phosphate transporter	Inorganic Phosphate Transporter (PiT) Family (E-value=4E-133); PHO4: Phosphate transporter family (E-value=1.7e-78)	Phosphate transporter family	In tomato roots : evidence for coordination and coregulation of the uptake of Pi, K, and Fe transporters (Plant Physiol. 2002 Nov; 130(3): 1361‚Äì1370)	The PHO-4 family of transporters includes the phosphate-repressible phosphate permease (PHO-4) from Neurospora crassa which is probably a sodium-phosphate symporter	_	Phosphate transporter	ostta02g02460	1659	7323.27	8636.94	3810.98	6154.47	2705.71	4064.68	2797.53	5378.22	4877.03	4565.15	5059.07	5111.72	1728.51	2683.2	2023.95	30520.8	3670.93	ostta02g02460	-0.542585	0.794567	ostta02g02460	-1.64729	-0.913983	ostta02g02460	-0.189	-0.633	-0.55	-0.878	0	0	0	0	0	0	ostta02g02460	0.091	-0.013
ostta02g02610		NUCLEIC ACID METABOLISM	Replication/Transcription/Translation	Integrase, catalytic core	insertion element IS2 transposase InsD	Integrase core domain	_	_	_	Integrase, catalytic core	ostta02g02610	1275	873.667	770.95	568.09	559.51	152.383	241.33	270.335	300.167	384.77	838.507	379.12	453.69	129.52	218.26	134.44	184.53	316.631	ostta02g02610	-0.00577475	1.52264	ostta02g02610	-0.721092	1.62322	ostta02g02610	0.228	0.081	-0.626	-0.086	0	0	0	0	0	0	ostta02g02610	-1.128	-0.258
ostta02g02615		REGULATORY	ZINC	Zinc finger, CCHC-type	Zinc knuckle; lower score: Aspartyl protease	Zinc knuckle	_	_	_	hypothetical protein	ostta02g02615	1776	2566.55	2137.02	1521.11	1515.82	527.727	640.1	740.815	829.143	1075.55	2304.19	1083.04	1559.85	508.093	687.783	646.21	744.283	671.709	ostta02g02615	0.0644674	1.49908	ostta02g02615	-0.676677	1.21915	ostta02g02615	0.312	0.064	-0.242	-0.096	0	0	0	0	0	0	ostta02g02615	-1.104	-0.524
ostta02g02790		STRESS AND REDOX RESPONSE	Chaperoning/maturation	DNAj Protein (Hsp40)	The DNAJ family provide instructions for making proteins that play a role in various cellular functions, such as proper protein folding, protein transport, and the cell s response to stress	0	_	_	_	DnaJ domain	ostta02g02790	924	61.443	124.35	16.133	27.643	129.617	188.62	377.755	825.423	20.213	23.623	101.15	51.097	224.48	362.867	125.103	292.927	199.705	ostta02g02790	-0.994005	-2.72309	ostta02g02790	-0.632264	-2.3523	ostta02g02790	-0.968	-0.717	-0.505	-1.063	0	YES	0	0	0	-1	ostta02g02790	-0.231	0.987
ostta02g02830		CARBON METABOLISM	Amino acid metabolism	Peptidyl-prolyl cis-trans isomerase, FKBP-type	FKBP-type peptidyl-prolyl cis-trans isomerases 1	0	Folding helper with both chaperone and peptidyl-prolyl cis-trans isomerase (PPIase) activities	_	_	Peptidyl-prolyl cis-trans isomerase, FKBP-type	ostta02g02830	1926	193.44	170.013	207.77	199.263	250.153	221.413	222.575	154.743	209.147	200.77	205.69	214.383	108.137	80.623	80.81	24.707	89.0329	ostta02g02830	0.22917	-0.139626	ostta02g02830	0.2138	1.49276	ostta02g02830	0.235	0.119	0.213	0.59	0	0	0	0	0	0	ostta02g02830	0.055	-0.058
ostta02g02870		CARBOHYDRATE METABOLIC PROCESS	Glycolysis and Glcuoneogenesis	Glyceraldehyde 3-phosphate dehydrogenase, NAD(P) binding domain	glyceraldehyde-3-phosphate dehydrogenase (E-value=2.5e-107)	Glyceraldehyde 3-phosphate dehydrogenase, C-terminal domain; Glyceraldehyde 3-phosphate dehydrogenase, NAD binding domain	_	_	_	Glyceraldehyde 3-phosphate dehydrogenase, NAD(P) binding domain	ostta02g02870	1053	426.627	511.997	274.59	431.04	335.99	408.813	299.73	445.013	301.553	95.39	371.137	191.15	261.097	156.3	192.167	1299.81	356.268	ostta02g02870	-0.426273	0.142469	ostta02g02870	-0.629682	-0.992403	ostta02g02870	-0.214	-0.592	-0.247	-0.505	0	0	0	0	0	0	ostta02g02870	1.656	0.96
ostta02g02890	YES	FATTY ACIDS AND LIPIDS	Chaperoning/maturation	TMS membrane protein/tumour differentially expressed protein	Serinc: Serine incorporator (Serinc); InterPro: This is a family of proteins which display differential expression in various tumour and cell lines. The function of these proteins is unknown	Serine incorporator (Serinc). This is a family of eukaryotic membrane proteins which incorporate serine into membranes and facilitate the synthesis of the serine-derived lipids phosphatidylserine and sphingolipid	Enhances the incorporation of serine into phosphatidylserine and sphingolipids.	_	_	TMS membrane protein/tumour differentially expressed protein	ostta02g02890	1269	44.437	59.63	212.15	207.293	378.75	406.123	323.76	311.607	170.343	47.033	283.793	353.52	266.32	301.893	150.74	87.933	177.567	ostta02g02890	-0.0378997	-1.43811	ostta02g02890	0.140284	0.0829348	ostta02g02890	-0.373	0.092	-0.064	0.122	0	0	0	0	0	0	ostta02g02890	1.853	-0.315
ostta02g02970		FATTY ACIDS AND LIPIDS	Lipase/Esterase	Unknown function	Low score: HAD_like Haloacid dehalogenase-like hydrolases (E-value=0.02)	0	_	_	_	unnamed product	ostta02g02970	1962	7.2	9.803	10.133	35.22	35.153	74.32	34.155	59.62	5.717	5.48	47.16	37.873	41.18	49.257	16.273	67.843	17.0867	ostta02g02970	-1.03802	-1.68877	ostta02g02970	-0.536272	-0.852433	ostta02g02970	-0.398	-1.738	-1.043	-0.738	0	YES	0	-1	-1	0	ostta02g02970	0.055	0.321
ostta02g03000		DEVELOPMENT AND GROWTH	Cell cycle	Nucleolar complex-associated	CBF/Mak21 family. This domain is present in the CAATT-binding protein which is essential for growth and necessary for 60S ribosomal subunit biogenesis/Nucleolar complex-associated	2 domains: Nucleolar complex-associated protein, CBF/Mak21 family	_	_	_	Nucleolar complex-associated	ostta02g03000	2733	26.31	29.45	11.513	8.817	208.677	286.693	378.76	677.817	17	7.56	165.023	36.22	270.083	486.36	81.84	102.363	63.9061	ostta02g03000	-0.680605	-4.33232	ostta02g03000	-0.243958	-2.05375	ostta02g03000	-0.113	0.444	-0.422	-0.775	0	0	0	0	0	0	ostta02g03000	1.164	2.189
ostta02g03270		CYTOSKELETON	Structural	unnamed product	Low score: Intermediate filament protein	0	_	_	_	unnamed product	ostta02g03270	1176	43.793	44.58	47.167	73.08	293.907	343.477	300.665	254.013	56.443	12.127	170.63	123.327	218.327	263.403	128.953	155.257	134.415	ostta02g03270	-0.0609348	-2.50882	ostta02g03270	0.0516633	-1.07705	ostta02g03270	0.026	-0.573	-0.188	0.309	0	0	0	0	0	0	ostta02g03270	2.214	0.472
ostta02g03320		CYTOSKELETON	Structural	unnamed product	Intermediate filament protein	Intermediate filaments (IF) [, , ] are proteins which are primordial components of the cytoskeleton and the nuclear envelope	_	_	_	unnamed product	ostta02g03320	1572	38.097	59.07	301.48	685.26	849.12	1100.19	394.52	448.983	208.757	50.183	678.22	1028.49	311.433	549.247	84.82	259.203	280.18	ostta02g03320	-0.534414	-1.36467	ostta02g03320	-0.556049	0.705866	ostta02g03320	-0.585	-1.126	-0.337	-0.121	0	YES	0	-1	0	0	ostta02g03320	2.052	-0.597
ostta02g03330		PHOTOSYNTHESIS	Chlorophyll binding, PSI	Chlorophyll A-B binding protein, plant	light-harvesting complex chlorophyll-a/b protein of photosystem I	Chlorophyll A-B binding protein	_	_	_	Chlorophyll a/b binding protein domain	ostta02g03330	711	5318.25	6088.72	5475.33	7124.32	1001.59	1187.34	269.26	393.843	4971.37	5176.58	1786.27	2009.23	474.603	128.187	1371.46	670.56	3819.17	ostta02g03330	-0.294253	3.07292	ostta02g03330	0.107732	2.39791	ostta02g03330	-0.145	-0.321	-0.209	-0.483	0	0	0	0	0	0	ostta02g03330	-0.062	-0.167
ostta02g03360		SURFACE	Glycosylation, polysaccharide biosynthesis, glycogenesis & starch	Glycoside hydrolase, catalytic domain	4-alpha-glucanotransferase	4-alpha-glucanotransferase	_	_	_	Glycoside hydrolase, catalytic domain	ostta02g03360	1806	407.997	454.487	401.3	545.46	167.9	199.397	104.415	67.95	289.33	286.93	233.183	216.297	64.217	21.603	118.847	57.843	125.871	ostta02g03360	-0.228373	1.74339	ostta02g03360	0.275686	1.96214	ostta02g03360	-0.106	-0.385	-0.211	0.686	0	0	0	0	0	0	ostta02g03360	0.008	0.111
ostta02g03380	YES	TRANSPORT	Amino acid metabolism	Major facilitator superfamily domain, general substrate transporter	Shikimate transporter/ putative sialic acid transporter/ nitrate/nitrite transport protein NarU	Major Facilitator Superfamily	_	_	_	Major facilitator superfamily domain, general substrate transporter	ostta02g03380	1527	556.28	528.807	688.603	493.58	671.887	662.667	718.62	690.023	622.023	399.847	640.833	360.523	560.263	325.127	606.287	240.927	358.804	ostta02g03380	0.149982	-0.274792	ostta02g03380	0.872568	0.223596	ostta02g03380	0.122	0.539	0.057	0.124	0	0	0	0	0	0	ostta02g03380	0.633	0.832
ostta02g03400	YES	IRON UPTAKE AND HOMEOSTASIS	Iron metabolism	Ferritin-like superfamily	Ferritin	Ferritin	_	_	_	Ferritin/DPS protein domain	ostta02g03400	729	179.413	143.487	792.587	577.63	1655.78	1563.36	1204.62	1256.86	1040.91	691.48	1102.14	1399.54	763.863	664.923	384.38	194.177	1167.28	ostta02g03400	0.113924	-1.74577	ostta02g03400	0.157829	1.07638	ostta02g03400	0.372	0.515	0.12	0.004	0	0	0	0	0	0	ostta02g03400	0.587	-0.343
ostta02g03520		CYTOSKELETON	Moonlighting	Tetratricopeptide repeat-containing domain	Tubulin-tyrosine ligase family (E-value=9.2e-29); Mitochondrial_import_receptor_subunit_TOM70 (E-value=6.8e-20)	0	_	_	_	Tetratricopeptide repeat-containing domain	ostta02g03520	1884	4.113	4.32	4.457	5.037	7.267	7.507	13.775	13.213	4.46	1.207	4.357	1.443	6.693	3.763	8.05	4.49	3.12341	ostta02g03520	-0.0217499	-1.17588	ostta02g03520	1.04499	-0.94468	ostta02g03520	-0.025	-0.117	-0.01	0.126	0	0	0	0	0	0	ostta02g03520	1.878	1.603
ostta02g03610		DEVELOPMENT AND GROWTH	Cell cycle	Condensin complex, subunit 1, N-terminal, Armadillo-like helical	non-SMC mitotic condensation complex subunit 1	0	_	_	_	Condensin complex, subunit 1, N-terminal	ostta02g03610	3855	145.18	142.407	392.93	586.353	1469.09	1825.11	1448.06	1245.03	331.61	75.88	1057.22	916.377	687.707	738.683	403.517	695.8	197.162	ostta02g03610	-0.13675	-2.23974	ostta02g03610	0.031341	-0.0850305	ostta02g03610	0.076	-0.519	-0.276	0.283	0	0	0	0	0	0	ostta02g03610	2.124	0.21
ostta02g03650		METABOLISM	Nitrogen metabolism	Parallel beta-helix repeat	nitrous_oxide_maturation_protein_NosD nitrous oxide reductase family maturation protein NosD (E-value=9.2e-27). Beta_helix_1 parallel beta-helix repeat-containing protein (E-value=2e-23)	Right handed beta helix region	_	_	_	Parallel beta-helix repeat	ostta02g03650	897	7.577	15.7	1.25	6.673	15.47	24.577	25.095	40.253	1.61	2.183	9.94	3.2	44.053	59.613	29.863	33.303	22.3216	ostta02g03650	-0.807633	-1.7243	ostta02g03650	-0.199646	-3.22633	ostta02g03650	-1.007	-2.357	-0.632	-0.616	0	0	0	0	0	0	ostta02g03650	-0.445	1.645
ostta02g03680		UNKNOWN	Unknown	unnamed product	nothing significant	0	_	_	_	unnamed product	ostta02g03680	387	2926.28	4491.45	3576.13	4924.53	3202.74	3834.24	2157.16	3242.97	4025.33	8104.66	2286.51	4688.11	3121.2	5406.45	4971.92	9961.95	11453.8	ostta02g03680	-0.475451	0.356017	ostta02g03680	-0.967094	-0.296362	ostta02g03680	-0.568	-0.403	-0.223	-0.523	0	0	0	0	0	0	ostta02g03680	-1.014	-1.034
ostta02g03840		REGULATORY	Replication/Transcription/Translation	DNA-directed RNA polymerase III largest subunit	N/A	N/A	_	_	NA	RNA polymerase Rpb1, domain 5	ostta02g03840	4269	148.73	140.277	40.34	41.72	437.073	603.473	814.095	1320.33	80.447	28.953	470.247	168.953	702.467	1058.4	260.227	307.61	96.9687	ostta02g03840	-0.547747	-3.09356	ostta02g03840	-0.0473531	-1.63596	ostta02g03840	0.133	0.01	-0.429	-0.632	0	0	0	0	0	0	ostta02g03840	1.47	1.479
ostta02g03860		PHOTOSYNTHESIS	PSI	Photosystem I PsaE, reaction centre subunit IV	Photosystem I reaction centre subunit IV / PsaE	Photosystem I reaction centre subunit IV / PsaE	_	_	_	Electron transport accessory protein-like domain	ostta02g03860	306	1459.2	1544.35	1824.72	1801.74	332.38	271.237	147.7	128.877	2463.2	2304.48	854.233	640.903	302.687	88.787	684.697	316.05	3097.48	ostta02g03860	0.00683534	2.9117	ostta02g03860	0.3616	2.16862	ostta02g03860	-0.031	0.077	0.33	0.261	0	0	0	0	0	0	ostta02g03860	0.093	0.417
ostta02g03870		METABOLISM	Synthesis/Transport of metabolites, vitamins and cofactors	Domain of unknown function DUF89	Pantothenate kinase (First step of CoA synthesis)	Protein of unknown function DUF89	_	_	_	Domain of unknown function DUF89	ostta02g03870	1149	501.327	342.557	213.07	133.47	19.42	11.603	64.97	51.1	57.153	116.1	22.193	1.867	58.627	31.443	217.223	322.65	117.753	ostta02g03870	0.567378	3.00811	ostta02g03870	-0.409352	-1.66973	ostta02g03870	0.599	0.733	0.781	0.412	0	0	0	0	0	0	ostta02g03870	-1.027	3.583
ostta02g03990		UNKNOWN	Unknown	Uncharacterised protein family UPF0250	DUF493; ACT domain	DUF493	_	_	_	Uncharacterised protein family UPF0250	ostta02g03990	633	101.503	127.46	52.607	62.137	22.293	17.01	23.695	17.977	34.693	35.41	18.23	14.387	34.047	7.027	90.76	100.237	74.9875	ostta02g03990	-0.165766	2.07211	ostta02g03990	0.1773	-1.16808	ostta02g03990	-0.278	-0.183	0.427	0.466	0	0	0	0	0	0	ostta02g03990	-0.033	0.341
ostta02g04010		REGULATORY	Cell cycle	Sas10 C-terminal domain	Sas10 C-terminal domain; Sas10/Utp3/C1D family	Sas10/Utp3/C1D family; Sas10 C-terminal domain	Sas10 has been identified as a regulator of chromatin silencing	_	_	Sas10 C-terminal domain	ostta02g04010	2172	108.7	133.96	28.337	34.69	466.637	712.96	766.475	1551.39	64.28	25.313	354.07	120.713	615.357	1109.48	188.92	290.78	189.113	ostta02g04010	-0.827942	-3.51188	ostta02g04010	-0.338576	-1.96385	ostta02g04010	-0.254	-0.234	-0.575	-0.952	0	0	0	0	0	0	ostta02g04010	1.341	1.555
ostta02g04030		REGULATORY	Ribosome-related	NOG, C-terminal	NOG1, nucleolar GTP-binding protein 1 (E-value = 6.5e-134)	NOGCT (NUC087) domain, Nucleolar GTP-binding protein 1 (NOG1)	_	_	_	NOG, C-terminal	ostta02g04030	1998	190.483	296.02	51.7	69.86	673.437	1149.5	1587.33	3460.49	114.647	68.257	652.51	352.21	914.95	1786.39	469.017	873.43	397.592	ostta02g04030	-0.991033	-3.49602	ostta02g04030	-0.51777	-1.76677	ostta02g04030	-0.587	-0.376	-0.735	-1.059	0	YES	0	0	0	-1	ostta02g04030	0.744	0.891
ostta02g04040		REGULATORY	Replication/Transcription/Translation	Ribonuclease Zc3h12a-like	N/A	N/A	_	_	NA	Ribonuclease Zc3h12a-like	ostta02g04040	1059	19.98	37.44	15.12	15.603	81.317	115.427	119.895	261.277	38.7	15.67	83.83	69.59	153.387	206.483	90.763	131.22	85.9125	ostta02g04040	-0.860056	-2.69916	ostta02g04040	-0.205488	-1.48108	ostta02g04040	-0.858	0.013	-0.469	-1.058	0	YES	0	0	0	-1	ostta02g04040	1.299	0.268
ostta02g04060		REGULATORY	Moonlighting	WD40/YVTN repeat-like-containing domain	SdiA-regulated	This family represents a conserved region approximately within a number of hypothetical bacterial proteins that may be regulated by SdiA, a member of the LuxR family of transcriptional regulators	_	_	_	WD40/YVTN repeat-like-containing domain	ostta02g04060	1959	222.427	200.28	221.653	150.55	239.807	217.02	237.33	191.557	243.653	282.077	218.497	176.423	122.447	85.79	128.157	1969.18	156.548	ostta02g04060	0.278334	-0.155864	ostta02g04060	-1.81675	-1.32346	ostta02g04060	0.199	0.616	0.181	0.375	0	0	0	0	0	0	ostta02g04060	-0.216	0.311
ostta02g04180		PROTEASE-PEPTIDASE	Protein degradation	UBA-like	Aspartyl protease	Aspartyl protease; UBA protein domain	ubiquitin-associated domains	_	_	UBA-like	ostta02g04180	1206	232.103	168.32	379.423	296.117	319.127	291.247	268.7	270.25	272.697	246.833	280.557	251.883	271.967	183.543	287.347	82.387	212.609	ostta02g04180	0.225115	-0.0950716	ostta02g04180	0.54044	0.349825	ostta02g04180	0.513	0.416	0.168	0.058	0	0	0	0	0	0	ostta02g04180	0.139	0.158
ostta02g04320		TRAFFICKING	Protein sorting/Vesicular transport	Synaptobrevin	Regulated-SNARE-like domain/Synaptobrevin; Synaptobrevin is an intrinsic membrane protein of small synaptic vesicles	0	Members of the synaptobrevin/VAMP protein family play an important role in membrane traffic	_	_	Synaptobrevin	ostta02g04320	603	285.4	215.43	344.293	270.207	256.51	175.303	206.14	159.537	258.47	207.133	229.737	217.803	195.403	92.403	197.793	169.957	360.854	ostta02g04320	0.412454	0.483417	ostta02g04320	0.358409	0.477502	ostta02g04320	0.456	0.409	0.586	0.435	0	0	0	0	0	0	ostta02g04320	0.315	0.08
ostta02g04360		CARBOHYDRATE METABOLIC PROCESS	Calvin cycle, C4 metabolism & photorespiration	Pyruvate, phosphate dikinase	pyruvate phosphate dikinase	Pyruvate phosphate dikinase, PEP/pyruvate binding domain; PEP-utilising enzyme, mobile domain; PEP-utilising enzyme, TIM barrel domain	_	_	It is a key enzyme in gluconeogenesis and photosynthesis that is responsible for reversing the reaction performed by pyruvate kinase in Embden-Meyerhof-Parnas glycolysis.	Pyruvate, phosphate dikinase	ostta02g04360	2796	38098.6	36163.7	41109.6	43827.5	5835.94	7621.07	7316.1	6941.18	29219.6	61003.1	26145.4	35966.1	10349.1	9958.39	14170.3	12721.1	8638.38	ostta02g04360	-0.0338583	2.52209	ostta02g04360	-0.582813	1.69039	ostta02g04360	0.123	-0.034	-0.348	0.141	0	0	0	0	0	0	ostta02g04360	-1.066	-0.458
ostta02g04410		UNKNOWN	Unknown	unnamed product	Nothing significant	0	_	_	_	unnamed product	ostta02g04410	489	46.53	69.057	22.537	14.443	139.827	193.917	211.77	494.737	67.503	11.557	168.607	58.7	274.167	257.23	131.907	124.373	292.288	ostta02g04410	-0.874662	-2.76138	ostta02g04410	0.506166	-1.35947	ostta02g04410	-0.519	0.701	-0.435	-1.157	0	YES	0	0	0	-1	ostta02g04410	2.541	1.524
ostta02g04480		UNKNOWN	Unknown	unnamed product	nothing significant	0	_	_	_	unnamed product	ostta02g04480	423	60.59	53.843	48.247	99.79	34.243	59.297	25.305	34.603	54.147	114.247	28.937	59.823	12.78	14.84	5.863	8.127	105.597	ostta02g04480	-0.553131	0.770518	ostta02g04480	-0.946955	2.59897	ostta02g04480	0.22	-0.99	-0.755	-0.388	0	0	0	0	0	0	ostta02g04480	-1.081	-1.049
ostta02g04490		UNKNOWN	Unknown	unnamed product	nothing significant	0	_	_	_	unnamed product	ostta02g04490	594	208.11	162.877	129.297	185.313	34.833	81.553	48.165	57.157	88.903	228.413	39.303	56.24	9.2	5.73	29.64	36.397	147.425	ostta02g04490	-0.211378	1.62431	ostta02g04490	-0.963872	2.33602	ostta02g04490	0.401	-0.461	-1.189	-0.183	0	0	0	0	0	0	ostta02g04490	-1.365	-0.517
ostta02g04550		FATTY ACIDS AND LIPIDS	Lipase/Esterase	Patatin/Phospholipase A2-related	Triacylglycerol lipase 4 and 5; Patatin-like phospholipase; Predicted esterase of the alpha-beta hydrolase superfamily	Patatin-like phospholipase	_	_	_	Patatin/Phospholipase A2-related	ostta02g04550	1713	206.787	207.6	783.577	771.667	467.813	484.03	354.235	339.993	609.133	712.8	601.717	849.883	370.783	335.937	371.833	128.883	277.17	ostta02g04550	0.0072755	0.258755	ostta02g04550	-0.0536409	1.1991	ostta02g04550	0.043	0.081	-0.013	0.124	0	0	0	0	0	0	ostta02g04550	-0.231	-0.497
ostta02g04630		UNKNOWN	Unknown	unnamed product	Nothing significant	0	_	_	_	unnamed product	ostta02g04630	1023	6.247	10.53	20.077	22.52	74.62	98.99	67.62	74.9	33.427	4.303	73.227	54.32	68.907	40.993	72.247	20.427	45.4151	ostta02g04630	-0.294337	-2.39308	ostta02g04630	1.03951	-0.291965	ostta02g04630	-0.699	-0.109	-0.371	-0.083	0	0	0	0	0	0	ostta02g04630	2.954	0.432
ostta02g04720		UNKNOWN	Unknown	unnamed product	Protein of unknown function (DUF2462)	0	_	_	_	unnamed product	ostta02g04720	387	33.423	21.583	37.827	33.497	45.65	65.023	69.33	81.527	24.543	57.45	25.72	44.283	21.783	68.877	9.023	24.77	107.285	ostta02g04720	-0.114036	-1.04391	ostta02g04720	-1.25874	0.286347	ostta02g04720	0.68	0.235	-0.472	-0.171	0	0	0	0	0	0	ostta02g04720	-1.232	-0.784
ostta02g04750		PHOTOSYNTHESIS	PSII	unnamed product	PsbQ: Oxygen evolving enhancer protein 3 (PsbQ) The PSII oxygen-evolving complex (OEC) oxidises water to provide protons for use by PSI, and consists of OEE1 (PsbO), OEE2 (PsbP) and OEE3 (PsbQ). The remaining subunits in PSII are of low molecular weight (less than 10 kDa), and are involved in PSII assembly, stabilisation, dimerisation, and photo-protection	0	_	_	_	unnamed product	ostta02g04750	405	929.593	1030.49	850.56	1308.33	150.74	197.457	59.305	64.173	766.72	1159.13	249.553	461.327	87.53	35.157	212.61	120.917	1185.74	ostta02g04750	-0.385676	3.12371	ostta02g04750	-0.432167	2.52836	ostta02g04750	-0.097	-0.563	-0.353	-0.048	0	0	0	0	0	0	ostta02g04750	-0.601	-0.886
ostta02g04760		TRANSPORT	Mitochondrial carrier	Mitochondrial substrate/solute carrier	ADP/ATP transporter on adenylate translocase, mitochondrial carrier protein	3 domains Mitochondrial carrier protein	_	_	_	Mitochondrial substrate/solute carrier	ostta02g04760	963	52.197	85.623	18.05	19.353	36.217	39.4	100.21	129.22	21.933	9.903	56.303	12.903	82.763	52.39	73.973	86.667	56.9253	ostta02g04760	-0.40299	-0.796351	ostta02g04760	0.534957	-1.54029	ostta02g04760	-0.665	-0.043	-0.084	-0.302	0	0	0	0	0	0	ostta02g04760	1.143	2.127
ostta02g04800		PHOTOSYNTHESIS	Chlorophyll binding, PSII	Chlorophyll A-B binding protein, plant	light-harvesting complex II protein Lhcb4; Chlorophyll A-B binding protein	Chlorophyll A-B binding protein	_	_	_	Chlorophyll a/b binding protein domain	ostta02g04800	678	2643.15	3075.24	2597.84	3513.74	512.623	575.627	191.885	256.15	3541.16	3601.51	1273.85	1366.97	311.51	107.89	903.477	392.867	2292.17	ostta02g04800	-0.319722	2.94411	ostta02g04800	0.140795	2.51082	ostta02g04800	-0.168	-0.377	-0.13	-0.351	0	0	0	0	0	0	ostta02g04800	-0.028	-0.099
ostta02g04960		FATTY ACIDS AND LIPIDS	Lipase/Esterase	SGNH hydrolase-type esterase domain	PAF_acetylesterase_like PAF_acetylhydrolase (PAF-AH)_like subfamily of SGNH-hydrolases	GDSL-like Lipase/Acylhydrolase family	_	_	_	SGNH hydrolase-type esterase domain	ostta02g04960	726	330.417	168.307	272.187	128.337	230.997	103.647	241.785	123.877	107.79	95.837	111.317	88.047	163.887	123.203	269.667	125.287	231.111	ostta02g04960	1.03534	0.360278	ostta02g04960	0.59293	-0.757655	ostta02g04960	1.023	1.143	1.193	1.03	YES	0	1	1	1	1	ostta02g04960	0.165	0.341
ostta02g05010		DEVELOPMENT AND GROWTH	Cell cycle	Notch domain	Domain found in Notch and Lin-12	LNR domain	The LNR (Lin-12/Notch repeat) domain is found in three tandem copies in Notch related proteins. The structure of the domain has been determined by NMR [1] and was shown to contain three disulphide bonds and coordinate a calcium ion. Three repeats are also found in the PAPP-A peptidase	_	_	Notch domain	ostta02g05010	1830	0	0	1.363	0.25	0.353	0	0	0	1.113	0.78	0.783	0.207	1.39	0	0.353	1.267	0.268408	ostta02g05010	1.11956	0.949545	ostta02g05010	0.5116	-0.0464305	ostta02g05010	NA	2.499	Inf	NA	0	0	0	0	0	0	ostta02g05010	0.512	1.945
ostta02g05070	YES	TRANSPORT	Multidrug	ABC transporter	Multidrug resistance, putative molybdenum transport ATP-binding protein ModF	ABC transporter	_	_	_	ABC transporter, conserved site	ostta02g05070	3717	497.81	558.447	132	114.17	372.043	522.12	719.345	1005.43	162.377	121.267	351.343	49.927	547.047	639.143	434.903	686.847	116.26	ostta02g05070	-0.354016	-1.00722	ostta02g05070	-0.00145866	-1.75113	ostta02g05070	-0.117	0.268	-0.452	-0.418	0	0	0	0	0	0	ostta02g05070	0.417	2.817
ostta02g05260		UNKNOWN	Unknown	unnamed product	Nothing significant	0	_	_	_	unnamed product	ostta02g05260	1155	13.817	20.677	116.69	392.223	606.867	803.41	256.265	251.15	50.97	17.43	487.587	685.707	223.43	379.65	34.493	170.72	244.106	ostta02g05260	-0.562059	-1.81737	ostta02g05260	-0.6536	0.618737	ostta02g05260	-0.533	-1.691	-0.368	0.094	0	YES	0	-1	0	0	ostta02g05260	1.544	-0.489
ostta02g05440		NUCLEIC ACID METABOLISM	Phosphate metabolism, METALS	5-Nucleotidase/apyrase,Metallo-dependent phosphatases	N-terminal metallophosphatase domain; NAD pyrophosphatase; 5 -nucleotidase metal-binding, nucleotide-binding, hydrolase.	Metallophosphatases (MPPs), also known as metallophosphoesterases, phosphodiesterases (PDEs), binuclear metallophosphoesterases, and dimetal-containing phosphoesterases (DMPs), represent a diverse superfamily of enzymes with a conserved domain containing an active site consisting of two metal ions (usually manganese, iron, or zinc) coordinated with octahedral geometry by a cage of histidine, aspa…	_	_	_	5 -Nucleotidase/apyrase	ostta02g05440	696	2.867	0.48	0	2.967	1.753	1.823	3.305	3.03	2.737	4.63	0.41	2.677	0.803	1.737	1.29	41.983	6.5097	ostta02g05440	-0.0593785	-0.577051	ostta02g05440	-3.05964	-2.03106	ostta02g05440	2.62	-Inf	-0.021	0.186	0	0	0	0	0	0	ostta02g05440	-0.762	-2.715
ostta02g05470		SIGNALING	Kinase/phosphatase	Protein phosphatase methylesterase	A key regulator of protein phosphatase 2A.	0	_	_	_	Protein phosphatase methylesterase, eukaryotic	ostta02g05470	1218	6.147	11.76	10.7	8.823	69.923	78.22	93.665	121.563	13.893	1.697	52	43.12	100.94	157.683	33.647	41.66	43.3826	ostta02g05470	-0.286981	-3.2451	ostta02g05470	-0.283087	-1.5841	ostta02g05470	-0.884	0.334	-0.125	-0.311	0	0	0	0	0	0	ostta02g05470	3.028	0.273
ostta03g00040		TRANSPORT	Mitochondrial carrier	ABC transporter, conserved site	multi drug resistance-associated protein (MRP); ABC transporter C family member; cystic fibrosis transmembrane conductor regulator (CFTR) etc.....lower score: ABC-type transport system involved in Fe-S cluster assembly, permease and ATPase components	2 x ABC transporter transmembrane region; 2 x ABC transporter	_	_	_	ABC transporter, conserved site	ostta03g00040	4002	1232.88	1469.87	624.06	793.727	358.14	461.563	692.645	810.407	936.467	834.107	944.75	281.537	941.72	1062.08	907.41	1579.6	217.563	ostta03g00040	-0.281962	0.826727	ostta03g00040	-0.0103929	-0.583363	ostta03g00040	-0.205	-0.288	-0.329	-0.161	0	0	0	0	0	0	ostta03g00040	0.163	1.748
ostta03g00060		REGULATORY	Ribosome-related	RNA (C5-cytosine) methyltransferase, Nop2	rRNA m5C methyltransferase; methylates cytosine of 25S rRNA; essential for processing and maturation of 27S pre-rRNA and large ribosomal subunit biogenesis	0	_	_	_	RNA (C5-cytosine) methyltransferase	ostta03g00060	2100	74.223	117.937	28.567	32.567	749.92	1120.94	1607.14	3569.71	51.013	13.007	413.347	160.98	859.133	1783.59	229.62	429.757	334.567	ostta03g00060	-0.97649	-4.79279	ostta03g00060	-0.619913	-2.36915	ostta03g00060	-0.619	-0.13	-0.543	-1.086	0	YES	0	0	0	-1	ostta03g00060	1.966	1.362
ostta03g00150		UNKNOWN	Unknown	unnamed product	Nothing significant	0	_	_	_	unnamed product	ostta03g00150	1182	50.95	49.803	47.857	72.067	109.43	163.393	119.73	136.113	60.023	9.55	139.573	81.413	143.057	137.407	144.81	129.427	84.317	ostta03g00150	-0.360585	-1.25662	ostta03g00150	0.445081	-0.930521	ostta03g00150	0.082	-0.533	-0.542	-0.12	0	0	0	0	0	0	ostta03g00150	2.645	0.78
ostta03g00180		CARBOHYDRATE METABOLIC PROCESS	Carbon metabolism	Lactate dehydrogenase/glycoside hydrolase, family 4, C-terminal	Mdh Malate/lactate dehydrogenases	lactate/malate dehydrogenase, NAD binding domain; lactate/malate dehydrogenase, alpha/beta C-terminal domain	_	_	_	Lactate dehydrogenase/glycoside hydrolase, family 4, C-terminal	ostta03g00180	1083	542.787	513.36	1078.12	1033.3	889.843	764.883	559.02	443.193	1480.67	1174.77	1060.83	1048.56	357.713	185.467	330.24	50.353	664.423	ostta03g00180	0.156163	0.253525	ostta03g00180	0.392993	2.36556	ostta03g00180	0.13	0.12	0.255	0.399	0	0	0	0	0	0	ostta03g00180	0.33	0.019
ostta03g00240		SURFACE	Glycosylation, polysaccharide biosynthesis, glycogenesis & starch	Concanavalin A-like lectin/glucanase	Kringle domain	Kringle Domain (autonomous protein domains that fold into large loops stabilized by 3 disulfide linkages. These are important in protein-protein interactions)	_	_	_	Galactose-binding domain-like	ostta03g00240	11949	2962.57	5949.47	8168.35	14078.3	26990.9	44082.5	37619.9	44820.8	11838.5	16340.4	12611.9	23120.8	10645.5	23082.4	4933.83	7910.29	1543.83	ostta03g00240	-0.524247	-2.30063	ostta03g00240	-0.815595	0.456608	ostta03g00240	-0.96	-0.726	-0.671	-0.187	0	0	0	0	0	0	ostta03g00240	-0.469	-0.872
ostta03g00250		DEVELOPMENT AND GROWTH	Cell cycle, ZINC	Zinc finger, CCCH-type	This entry represents C-x8-C-x5-C-x3-H (CCCH) type Zinc finger (Znf) domains. Proteins containing CCCH Znf domains include Znf proteins from eukaryotes involved in cell cycle or growth phase-related regulation; Possibly involved in mRNA processing and/orregulation of cell growth/cycle; cfr http://www.ebi.ac.uk/interpro/entry/IPR000571	0	_	_	_	Zinc finger, CCCH-type	ostta03g00250	1077	27.833	41.797	13.047	36.09	274.03	298.63	237.435	257.217	49.707	11.367	149.217	331.513	169.4	322.147	55.19	101.21	137.873	ostta03g00250	-0.197973	-3.15703	ostta03g00250	-0.85386	-0.257669	ostta03g00250	-0.536	-1.41	-0.087	-0.05	0	YES	0	-1	0	0	ostta03g00250	2.123	-1.149
ostta03g00300		TRAFFICKING	Protein sorting/Vesicular transport	Steadiness box	UEV: UEV domain (The N-terminal ubiquitin E2 variant); Vps23 core domain (The Endosomal Sorting Complex Required for Transport (ESCRT) complexes form the machinery driving protein sorting from endosomes to lysosomes)	UEV domain; Vps23 core domain	_	_	_	Steadiness box	ostta03g00300	1317	75.307	72.667	229.88	195.077	305.093	256.277	255.845	269.217	268.977	76.337	305.743	210.423	317.023	160.21	287.427	49.25	158.255	ostta03g00300	0.126669	-0.921976	ostta03g00300	1.24704	0.0818503	ostta03g00300	0.101	0.296	0.288	-0.008	0	0	0	0	0	0	ostta03g00300	1.813	0.542
ostta03g00350		CARBON FIXATION	Calvin cycle, C4 metabolism & photorespiration	Fructose-1,6-bisphosphatase class 1/Sedoheputulose-1,7-bisphosphatase	fructose-1,6-bisphosphatase; sedoheptulose-1,7-bisphosphatase	Fructose-1-6-bisphosphatase	_	_	_	Fructose-1,6-bisphosphatase class 1/Sedoheputulose-1,7-bisphosphatase	ostta03g00350	1134	2822.86	3780.56	2196.2	2763.13	310.833	239.123	271.89	307.433	2180.85	3169.04	546.48	354.87	544.553	145.853	2835.14	3314.78	1421.05	ostta03g00350	-0.339896	3.35486	ostta03g00350	-0.193667	-0.129904	ostta03g00350	-0.371	-0.273	0.415	-0.111	0	0	0	0	0	0	ostta03g00350	-0.543	0.626
ostta03g00620	YES	TRANSPORT	Carbon transport	Triose phosphate/phosphoenolpyruvate translocator/DMT family transporter.	phosphate/phosphoenolpyruvate translocator. Chloroplast	2 domains: EamA-like transporter family, Triose-phosphate Transporter family	Under normal physiological conditions, chloroplast TPTs mediate a strict antiport of substrates, frequently exchanging an organic three carbon compound phosphate ester for inorganic phosphate (Pi)	_	_	Triose-phosphate transporter domain	ostta03g00620	1347	137.603	173.983	18.77	19.407	165.317	183.247	278.1	514.657	38.023	24.087	95.543	13.88	309.35	355.263	183.337	320.677	131.368	ostta03g00620	-0.570658	-1.7034	ostta03g00620	-0.188708	-2.7611	ostta03g00620	-0.288	0.011	-0.112	-0.823	0	0	0	0	0	0	ostta03g00620	0.655	2.785
ostta03g00670		UNKNOWN	Unknown	unnamed product	Low probability : SKP2 F-BOX, cyclin A/CDK2-associated P19; F-BOX, LRR, leucine-rich repeat, SCF, ubiquitin, ubiquitin protein ligase (E-value=0.038)	0	This domain is approximately 50 amino acids long, and is usually found in the N-terminal half of a variety of proteins. Two motifs that are commonly found associated with the F-box domain are the leucine rich repeats and the WD repeat. The F-box domain has a role in mediating protein-protein interactions in a variety of contexts, such as polyubiquitination, transcription elongation, centromere bi…	_	_	unnamed product	ostta03g00670	1866	27.607	23.993	27.73	18.183	38.077	35.957	46.425	52.427	145.917	8.24	121.087	6.243	94.06	3.523	140.567	16.903	27.0277	ostta03g00670	0.098326	-0.819756	ostta03g00670	3.80708	0.141742	ostta03g00670	0.254	0.667	0.118	-0.112	0	0	0	0	0	0	ostta03g00670	4.14	4.279
ostta03g00690		REGULATORY	Replication/Transcription/Translation	NUCLEOLAR PROTEIN 5 (NUCLEOLAR PROTEIN NOP5)(NOP58)	C/D box methylation guide ribonucleoprotein complex aNOP56 subunit	Putative snoRNA binding domain; This family consists of various Pre RNA processing ribonucleoproteins	_	_	_	NOSIC	ostta03g00690	1431	197.443	357.763	79.75	128.657	1329.92	1963.5	2076.66	4175.64	174.433	85.307	913.46	951.8	1327.92	3025.14	359.41	732.857	780.908	ostta03g00690	-0.846686	-3.6422	ostta03g00690	-0.788739	-1.35714	ostta03g00690	-0.807	-0.631	-0.525	-0.942	0	0	0	0	0	0	ostta03g00690	1.028	-0.057
ostta03g00920		CARBOHYDRATE METABOLIC PROCESS	Amino acid metabolism	Serine hydroxymethyltransferase	Glycine/serine hydroxymethyltransferase; serine hydroxymethyltransferase; lower score: Selenocysteine lyase/Cysteine desulfurase; NifS Cysteine sulfinate desulfinase/cysteine desulfurase	Serine hydroxymethyltransferase	_	_	_	Serine hydroxymethyltransferase	ostta03g00920	1395	551.487	505.163	594.033	594.65	481.323	407.107	331.19	309.15	414.013	372.37	325.653	285.707	191.46	69.59	232.59	206.917	263.1	ostta03g00920	0.108528	0.554257	ostta03g00920	0.316039	0.995499	ostta03g00920	0.176	0.057	0.278	0.165	0	0	0	0	0	0	ostta03g00920	0.149	0.192
ostta03g00940		DEVELOPMENT AND GROWTH	Moonlighting	WD40 repeat	Beige/BEACH domain (E-value=5.9e-83); WD40 domain (E-value=6.3e-31)	Beige/BEACH domain	The BEACH domain is found in eukaryotic proteins that have diverse cellular functions, from apoptosis to vesicular transport, membrane dynamics and receptor signalling	_	_	WD40 repeat	ostta03g00940	3471	71.793	74.517	337.97	254.49	355.367	423.197	420.815	399.723	338.947	155.84	404.713	385.473	256.673	376.713	105.9	43.563	79.3304	ostta03g00940	0.0419519	-1.11302	ostta03g00940	0.201967	0.714213	ostta03g00940	-0.007	0.468	-0.215	0.14	0	0	0	0	0	0	ostta03g00940	1.117	0.073
ostta03g01010		PROTEASE-PEPTIDASE	Protein degradation, ZINC	unnamed product	SprT homologues; DUF45; Predicted metal-dependent hydrolase; Zn-dependent metalloprotease, SprT family; WLM domain	0	SprT-like family: The majority of members contain the metallopeptidase zinc binding signature. The WLM (WSS1-like metalloprotease) domain is a globular domain related to the zincin-like superfamily of Zn-dependent peptidase.	_	_	unnamed product	ostta03g01010	729	79.677	98.667	50.327	63.483	10.143	8.73	16.765	12.993	34.257	36.623	17.753	5.633	31.977	12.197	63.49	98.653	54.987	ostta03g01010	-0.227414	2.56235	ostta03g01010	-0.0536836	-1.12181	ostta03g01010	-0.258	-0.277	0.251	0.434	0	0	0	0	0	0	ostta03g01010	-0.101	1.658
ostta03g01100	YES	REGULATORY	ZINC, GATA factor	Zinc finger, GATA-type	ZnF_GATA Zinc finger DNA binding domain; binds specifically to DNA consensus sequence [AT]GATA[AG] promoter elements; a subset of family members may also bind protein; zinc-finger consensus topology is C-X(2)-C-X(17)-C-X(2)-C	GATA factor	Nitrogen metabolism	_	_	Zinc finger, GATA-type	ostta03g01100	810	466.39	240.54	243.927	186.653	105.993	63.1	101.24	61.213	508.163	475.577	181.283	130.427	191.423	126.63	398.443	183.017	282.718	ostta03g01100	0.733368	1.77552	ostta03g01100	0.482051	0.525748	ostta03g01100	1.004	0.444	0.785	0.792	YES	0	1	0	0	0	ostta03g01100	0.091	0.478
ostta03g01290		UNKNOWN	Unknown	Unnamed product	Nothing significant	0	Homology with Mitochondrial FAD carrier protein (ISS) [Bathycoccus prasinos]	_	_	unnamed product	ostta03g01290	870	52.84	8.803	104.753	15.267	154.1	72.94	139.005	54.207	59.937	3.703	79.607	27.263	77.967	41.263	73.223	9.193	69.9764	ostta03g01290	1.56923	-1.2055	ostta03g01290	1.82355	-0.240669	ostta03g01290	2.636	2.836	1.115	1.422	YES	0	1	1	1	1	ostta03g01290	4.011	1.549
ostta03g01320		CARBON METABOLISM	Amino acid metabolism	Asparagine synthase, glutamine-hydrolyzing	asparagine synthase (glutamine-hydrolyzing)	2 domains: Glutamine amidotransferase domain, Asparagine synthase	_	_	_	Asparagine synthase, glutamine-hydrolyzing	ostta03g01320	1806	874.077	1189.19	157.333	290.927	216.357	331.61	752.93	1429.28	173.403	276.327	280.607	51.583	1026.88	1354.55	1258.41	1996.62	403.519	ostta03g01320	-0.695665	-0.120382	ostta03g01320	-0.425404	-2.84811	ostta03g01320	-0.395	-0.828	-0.58	-0.859	0	0	0	0	0	0	ostta03g01320	-0.677	2.445
ostta03g01340		UNKNOWN	Unknown	unnamed product	nothing significant	0	_	_	_	unnamed product	ostta03g01340	267	155.78	168.62	338.507	229.763	96.733	60.913	52.005	45.753	188.277	182.16	158.527	123.94	48.44	7.593	41.977	12.467	447.438	ostta03g01340	0.34784	1.80132	ostta03g01340	0.421662	2.55233	ostta03g01340	-0.065	0.618	0.704	0.25	0	0	0	0	0	0	ostta03g01340	0.043	0.357
ostta03g01350		UNKNOWN	Unknown	unnamed product	nothing significant	0	_	_	_	unnamed product	ostta03g01350	219	111.773	115.92	209.917	163.053	78.733	43.703	32.195	37.58	135.233	125.99	103.517	86.987	35.207	4.8	37.65	9.763	380.143	ostta03g01350	0.263403	1.63878	ostta03g01350	0.451903	2.3562	ostta03g01350	-0.003	0.423	0.887	-0.158	0	0	0	0	0	0	ostta03g01350	0.098	0.254
ostta03g01460		CYTOSKELETON	Moonlighting	WD40 repeat	WD40 repeat. PQQ-dependent catabolism-associated beta-propeller protein; tolB translocation protein TolB (E-value=9.4e-15)	0	_	_	_	WD40 repeat	ostta03g01460	1986	28.84	40.743	33.91	173.307	363.177	639.607	284.02	347.293	42.723	10.847	285.873	330.05	214.58	288.74	127.71	278.98	109.844	ostta03g01460	-0.757563	-2.55726	ostta03g01460	-0.437043	-0.442245	ostta03g01460	-0.447	-2.295	-0.78	-0.225	0	YES	0	-1	0	0	ostta03g01460	1.974	-0.205
ostta03g01570		TRAFFICKING	Protein sorting/Vesicular transport	Domain of unknown function DUF292, eukaryotic	Ist1: Regulator of Vps4 activity in the MVB pathway	Regulator of Vps4 activity in the MVB pathway	_	multivesicular bodies, MVBs, pathway	_	Domain of unknown function DUF292, eukaryotic	ostta03g01570	1038	189.213	146.457	243.903	194.98	223.843	199.99	181.485	207.58	179.117	103.397	216.093	116.067	226.11	128.117	241.243	84.033	173.508	ostta03g01570	0.16253	-0.0696226	ostta03g01570	0.997221	-0.144435	ostta03g01570	0.419	0.381	0.199	-0.129	0	0	0	0	0	0	ostta03g01570	0.788	0.9
ostta03g01680		REGULATORY	Replication/Transcription/Translation	Helicase, C-terminal	_	0	_	_	_	Helicase, C-terminal	ostta03g01680	3423	194.71	160.87	465.04	360.267	523.263	517.5	469.995	352.157	484.977	147.967	588.413	287.803	344.77	199.357	349.923	107.543	101.42	ostta03g01680	0.249021	-0.657244	ostta03g01680	1.25027	0.590965	ostta03g01680	0.324	0.427	0.053	0.482	0	0	0	0	0	0	ostta03g01680	1.709	1.034
ostta03g01830		CYTOSKELETON	Moonlighting	WD40/YVTN repeat-like-containing domain	Coronin; protein SPA1-RELATED; WD40 domain; QH_beta quinohemoprotein amine dehydrogenase, beta subunit (E-value=1.5e-19)	WD domain, G-beta repeat. The underlying common function of all WD40-repeat proteins is coordinating multi-protein complex assemblies, where the repeating units serve as a rigid scaffold for protein interactions. See also Ankyrin	The underlying common function of all WD40-repeat proteins is coordinating multi-protein complex assemblies, where the repeating units serve as a rigid scaffold for protein interactions. See also Ankyrin	_	SPA proteins function redundantly in suppressing photomorphogenesis in dark- and light-grown seedlings. SPA4 (and SPA3) predominantly regulates elongation growth in adult plants.; Coronins are evoluntionarily conserved WD-repeat-containing proteins mostly involved in actin cytoskeleton organisation.¬Ý	WD40/YVTN repeat-like-containing domain	ostta03g01830	693	20.027	22.593	20.277	19.583	39.467	44.84	35.625	40.667	38.8	2.84	36.99	1.52	54.343	1.767	78.7	4.62	41.7261	ostta03g01830	-0.14478	-0.952916	ostta03g01830	4.15888	-0.791188	ostta03g01830	-0.122	0.109	-0.147	-0.123	0	0	0	0	0	0	ostta03g01830	3.77	4.604
ostta03g01850		CYTOSKELETON	Moonlighting	unnamed product	Protein SPA1-RELATED/Coronin/PQQ_ABC_repeats PQQ-dependent catabolism-associated beta-propeller protein/QH_beta quinohemoprotein amine dehydrogenase, beta subunit	0	_	_	tolB translocation protein TolB in hhpred; SPA proteins function redundantly in suppressing photomorphogenesis in dark- and light-grown seedlings. SPA4 (and SPA3) predominantly regulates elongation growth in adult plants.; Coronins are evoluntionarily conserved WD-repeat-containing proteins mostly involved in actin cytoskeleton organisation.¬Ý	unnamed product	ostta03g01850	489	16.053	19.213	18.16	11.73	47.923	43.317	31.7	35.54	37.913	4.1	33.993	3.15	43.527	5.62	55.793	6.197	52.905	ostta03g01850	0.0516171	-1.26943	ostta03g01850	3.10141	-0.48438	ostta03g01850	-0.209	0.69	0.182	-0.099	0	0	0	0	0	0	ostta03g01850	3.204	3.439
ostta03g01990		REGULATORY	Replication/Transcription/Translation	Ribonuclease H-like domain.	DNA polymerase I	0	_	_	_	3 -5 exonuclease domain	ostta03g01990	1743	12.573	21.067	158.797	172.84	274.733	281.35	182.865	184.42	97.383	21.08	210.327	272.02	158.863	162.5	58.477	43.25	82.9226	ostta03g01990	-0.0686666	-1.33553	ostta03g01990	0.0737047	0.504938	ostta03g01990	-0.695	-0.063	0.002	0.054	0	0	0	0	0	0	ostta03g01990	2.205	-0.367
ostta03g02040		UNKNOWN	Unknown	unnamed product	nothing significant	0	_	_	_	unnamed product	ostta03g02040	870	468.683	639.8	630.29	873.497	262.66	343.543	134.355	162.77	434.947	676.743	229.117	484.75	126.547	100.913	248.503	223.1	433.924	ostta03g02040	-0.432728	1.53094	ostta03g02040	-0.515184	1.38357	ostta03g02040	-0.399	-0.412	-0.351	-0.212	0	0	0	0	0	0	ostta03g02040	-0.642	-1.08
ostta03g02120		METABOLISM	Iron-containing	unnamed product	Fe(II)-dependent oxygenase superfamily protein	Putative 2OG-Fe(II) oxygenase domain	_	_	_	unnamed product	ostta03g02120	849	12.677	8.77	31.32	14.15	77.743	75.643	110.33	129.173	20.197	5.497	41.853	48.04	64.287	67.157	25.037	12.39	54.7898	ostta03g02120	0.0270799	-2.53594	ostta03g02120	0.18448	-0.543033	ostta03g02120	0.579	1.203	0.075	-0.162	YES	0	0	1	0	0	ostta03g02120	1.874	-0.197
ostta03g02210		CYTOSKELETON	Moonlighting	WD40 repeat	SPA1-RELATED	SPA1-like protein: a WD-repeat protein specific to phytochrome A signal transduction	_	_	_	WD40 repeat	ostta03g02210	1101	15.607	24.537	4.887	7.607	93.67	190.9	269.5	570.86	12.747	8.46	78.683	19.507	164.04	282.3	95.093	204.497	115.968	ostta03g02210	-1.04718	-4.39172	ostta03g02210	-0.552928	-2.63317	ostta03g02210	-0.603	-0.578	-0.991	-1.018	0	YES	0	0	0	-1	ostta03g02210	0.588	2.014
ostta03g02220		REGULATORY	Replication/Transcription/Translation	DNA-binding domain	AP2 DNA-binding domain found in transcription regulators in plants such as APETALA2 and EREBP (ethylene responsive element binding protein)	AP2 domain (2X)	_	_	_	AP2/ERF domain	ostta03g02220	732	10.917	18.957	2.587	3.107	68.127	107.993	164.77	350.897	5.38	3.883	44.523	9.903	128.777	172.047	67.35	135.747	110.567	ostta03g02220	-0.962044	-4.24376	ostta03g02220	-0.384971	-2.96447	ostta03g02220	-0.746	-0.205	-0.628	-1.024	0	YES	0	0	0	-1	ostta03g02220	0.466	2.171
ostta03g02340		REGULATORY	Replication/Transcription/Translation	DNA/RNA helicase, DEAD/DEAH box type, N-terminal	Helicase	0	_	_	_	Helicase, C-terminal	ostta03g02340	1689	64.123	82.623	25.58	21.503	362.197	456.507	618.285	1265.06	54.057	14.097	242.893	175.627	453.93	707.67	204.797	311.363	187.253	ostta03g02340	-0.770029	-3.79431	ostta03g02340	-0.338613	-1.78341	ostta03g02340	-0.318	0.309	-0.297	-0.968	0	0	0	0	0	0	ostta03g02340	1.934	0.471
ostta03g02370		STRESS AND REDOX RESPONSE	Sulfur metabolism	Rhodanese-like domain	rhodanese-related sulfurtransferase; sulfurtransferase ;rhodanese superfamily protein; lower score: molybdopterin biosynthesis-like protein MoeZ	Rhodanese-like domain	_	_	_	Rhodanese-like domain	ostta03g02370	1473	82.27	123.333	25.103	40.677	234.58	258.383	501.97	873.393	67.257	38.267	122.12	35.423	393.01	510.933	499.31	828.173	196.631	ostta03g02370	-0.618049	-2.77881	ostta03g02370	-0.384944	-3.07964	ostta03g02370	-0.534	-0.639	-0.103	-0.734	0	0	0	0	0	0	ostta03g02370	0.809	1.786
ostta03g02470		FATTY ACIDS AND LIPIDS	Carbon metabolism	Acetohydroxy acid isomeroreductase, catalytic; ketol-acid reductoisomerase	Ketol-acid reductoisomerase; fatty acid oxidation complex, alpha subunit, mitochondrial; fatty oxidation complex, alpha subunit FadJ; 3-hydroxy-acyl-CoA dehydrogenase etc....; Involved in branched chain amino acid synthesis	3 x Acetohydroxy acid isomeroreductase, catalytic domain	_	_	_	NAD(P)-binding domain	ostta03g02470	1638	3310.27	4345.78	661.857	1068.65	820.947	1399.64	1858.15	3933.46	423.913	671.123	752.957	247.817	1396.34	2511.37	2199.26	5396.1	1182.76	ostta03g02470	-0.692231	0.228371	ostta03g02470	-0.886952	-2.45588	ostta03g02470	-0.343	-0.633	-0.733	-1.016	0	YES	0	0	0	-1	ostta03g02470	-0.667	1.604
ostta03g02610		NUCLEIC ACID METABOLISM	Replication/Transcription/Translation	tRNA (uracil(54)-C(5))-methyltransferase,TrmA, proteobacteria	tRNA_U5-meth_tr: tRNA (Uracil-5-)-methyltransferase	tRNA (Uracil-5-)-methyltransferase; It is thought that tRNA modification enzymes might have a role in tRNA maturation not necessarily linked to their known catalytic activity	_	_	_	tRNA (uracil(54)-C(5))-methyltransferase,TrmA, proteobacteria	ostta03g02610	1248	9.87	19.86	5.523	2.333	47.347	61.517	151.77	240.193	3.367	1.27	45.717	6.547	128.003	183.143	44.293	102.547	52.7494	ostta03g02610	-0.592254	-3.70104	ostta03g02610	-0.405275	-2.98679	ostta03g02610	-0.962	1.303	-0.342	-0.596	0	0	0	0	0	0	ostta03g02610	1.405	2.811
ostta03g02710		UNKNOWN	Unknown	unnamed product	nothing significant	0	_	_	_	unnamed product	ostta03g02710	606	560.67	461.137	389.503	406.107	87.263	99.327	123.085	122.563	460.75	1008.46	478.213	608.42	323.13	429.233	528.663	760.8	706.201	ostta03g02710	0.0915098	2.06945	ostta03g02710	-0.648126	0.323799	ostta03g02710	0.332	-0.002	-0.149	0.072	0	0	0	0	0	0	ostta03g02710	-1.134	-0.345
ostta03g02750		REGULATORY	ZINC	Zinc finger, CCCH-type	Zinc finger, CCCH-type	Zinc finger, CCCH-type	_	_	_	Zinc finger, CCCH-type	ostta03g02750	1047	17.143	19.87	17.637	8.957	16.597	25.083	29.955	25.403	11.847	6.097	13.567	4.237	10.6	6.06	22.477	7.7	14.5195	ostta03g02750	0.0358197	-0.601651	ostta03g02750	1.24533	-0.380461	ostta03g02750	-0.164	1.035	-0.559	0.302	0	0	0	0	0	0	ostta03g02750	0.953	1.687
ostta03g02930		UNKNOWN	Unknown	unnamed product	Nothing significant	0	_	_	_	unnamed product	ostta03g02930	1143	55.483	63.883	122.513	130.617	144.05	182.26	111.07	119.64	165.573	29.977	180.977	63.713	221.513	48.613	300.053	42.417	108.396	ostta03g02930	-0.196326	-0.579224	ostta03g02930	2.22642	-0.475725	ostta03g02930	-0.152	-0.034	-0.302	-0.041	0	0	0	0	0	0	ostta03g02930	2.461	1.507
ostta03g02950		REGULATORY	Replication/Transcription/Translation	Tetratricopeptide repeat-containing domain	PRMT5 arginine-N-methyltransferase (role in Jak signalling)	TPR repeat, PRMT5 arginine-N-methyltransferase (The human homologue of yeast Skb1 is PRMT5, an arginine-N-methyltransferase. These proteins appear to be key mitotic regulators. They play a role in Jak signalling in higher eukaryotes)	The JAK-STAT signaling pathway transmits information from chemical signals outside the cell, through the cell membrane, and into gene promoters on the DNA in the cell nucleus, which causes DNA transcription and activity in the cell	_	_	Tetratricopeptide repeat-containing domain	ostta03g02950	2883	3.19	4.06	5.86	4.09	6.94	7.973	14.875	10.07	15.547	0.653	12.087	1.34	11.1	3.23	18.37	6.423	2.72737	ostta03g02950	0.228737	-1.16668	ostta03g02950	2.19996	-0.389625	ostta03g02950	-0.295	0.576	-0.166	0.627	0	0	0	0	0	0	ostta03g02950	4.57	3.186
ostta03g03015		REGULATORY	Replication/Transcription/Translation	Translation elongation factor P/YeiP, central	efp translation elongation factor P. Probably functions indirectly by altering the affinity of the ribosome for aminoacyl-tRNA, thus increasing their reactivity as acceptors for peptidyl transferase.	Elongation factor P, 3 domains (from N-ter to C-ter)	_	_	_	hypothetical protein	ostta03g03015	654	298.727	367.173	81.7	109.743	38.63	28.38	72.16	85.99	58.283	71.02	45.06	6.417	172.403	143.25	370.027	634.98	246.936	ostta03g03015	-0.266999	1.92421	ostta03g03015	-0.405475	-2.86209	ostta03g03015	-0.247	-0.367	0.482	-0.187	0	0	0	0	0	0	ostta03g03015	-0.29	2.812
ostta03g03040	YES	FATTY ACIDS AND LIPIDS	Iron-containing	Fatty acid desaturase, type 1	omega-6 fatty acid desaturase; omega-3 fatty acid desaturase; delta6-acyl-lipid desaturase; Fatty acid desaturase etc....	Fatty acid desaturase	Inhibition of fatty acid desaturation in sycamore cells deprived of iron, FEBS Lett. 1994 Oct 10;353(1):95-8.	_	_	Fatty acid desaturase, type 1	ostta03g03040	1248	940.867	1365.88	487.113	766.813	234.57	228.24	584.985	959.693	701.76	693.9	359.25	97.29	968.61	850.053	1671.62	3108.08	702.06	ostta03g03040	-0.562904	0.826445	ostta03g03040	-0.359627	-1.83231	ostta03g03040	-0.488	-0.597	0.076	-0.649	0	0	0	0	0	0	ostta03g03040	0.012	1.886
ostta03g03070		NUCLEIC ACID METABOLISM	Carbon metabolism	tRNA isopentenyltransferase	tRNA dimethylallyltransferase (E-value=2e-109)	0	_	_	_	tRNA isopentenyltransferase	ostta03g03070	1371	8.153	6.317	8.33	4.613	52.653	41.73	57.315	62.637	16.867	1.507	36.37	23.61	76.617	82.393	34.013	49.693	25.6573	ostta03g03070	0.132129	-2.92196	ostta03g03070	0.0595257	-1.61883	ostta03g03070	0.416	0.913	0.372	-0.062	0	0	0	0	0	0	ostta03g03070	3.486	0.627
ostta03g03160		HEME/CHLOROPHYLL	Heme/Chlorophyll synthesis	Coproporphyrinogen III oxidase, conserved site	coproporphyrinogen III oxidase	Coproporphyrinogen III oxidase	_	_	_	Coproporphyrinogen III oxidase, conserved site	ostta03g03160	1029	3343.78	4626.99	1924.5	3237.39	177.617	222.237	257.115	378.94	1671.19	2908.01	269.16	123.59	289.59	80.747	1418.32	1659.78	1372.02	ostta03g03160	-0.569798	3.66291	ostta03g03160	-0.387331	0.527739	ostta03g03160	-0.419	-0.692	-0.286	-0.494	0	0	0	0	0	0	ostta03g03160	-0.804	1.126
ostta03g03260		CARBON METABOLISM	Amino acid metabolism	Phosphoserine aminotransferase	Phosphoserine aminotransferase; Selenocysteine lyase/Cysteine desulfurase; Cysteine sulfinate desulfinase/cysteine desulfurase and related enzymes; serine--glyoxylate aminotransaminase	Aminotransferase class-V	_	_	_	Phosphoserine aminotransferase	ostta03g03260	1236	285.97	366.733	755.9	738.183	1642.86	1833.67	1351.26	1795.83	1082	391.48	1335.8	1251.61	1043.3	929.297	764.223	221.073	798.401	ostta03g03260	-0.23021	-1.62499	ostta03g03260	0.596834	0.457094	ostta03g03260	-0.31	0.092	-0.122	-0.345	0	0	0	0	0	0	ostta03g03260	1.463	0.098
ostta03g03340		CARBON METABOLISM	Amino acid metabolism	Cyclophilin-type peptidyl-prolyl cis-trans isomerase, conserved site	Peptidyl-prolyl CIS-trans isomerase-like 3	Cyclophilin type peptidyl-prolyl cis-trans isomerase/CLD. Catalyses peptidyl-prolyl isomerisation during which the peptide bond preceding proline (the peptidyl-prolyl bond) is stabilised in the cis conformation. Other roles may include chaperone and cell signalling function	_	_	_	Cyclophilin-type peptidyl-prolyl cis-trans isomerase, conserved site	ostta03g03340	531	72.78	48.907	84.65	63.58	95.493	53.403	54.48	41.013	124.5	84.65	80.34	76.37	92.527	76.437	85.573	36.527	137.857	ostta03g03340	0.568906	0.14278	ostta03g03340	0.481533	0.328945	ostta03g03340	0.623	0.471	0.875	0.475	0	0	0	0	0	0	ostta03g03340	0.553	0.076
ostta03g03460		TRAFFICKING	Iron metabolism	Concanavalin A-like lectin/glucanases superfamily	Calreticulin family; Calregulin, CRP55, HACBP. Calreticulin is a high-capacity calcium-binding protein which is present in most tissues and located at the periphery of the endoplasmic (ER) and the sarcoplamic reticulum (SR) membranes. It probably plays a role in the storage of calcium in the lumen of the ER and SR and it may well have other important functions.	Calreticulin family. Calnexin and calreticulin are components of the quality control system that promotes correct folding of proteins that enter the secretory pathway and targets misfolded proteins for degradation	Mobilferrin, a cytosolic isoform of calreticulin, has been proposed to be an iron carrier for iron recently incoming into intestinal cells. (Cfr : Iron-induced oxidative stress up-regulates calreticulin levels in intestinal epithelial (Caco-2) cells, J Cell Biochem. 2001;82(4):660-5)	_	_	Concanavalin A-like lectin/glucanases superfamily	ostta03g03460	1608	2834.63	1264.18	3361.11	1670.07	3319.84	2087.47	2953.01	1766.43	2632.18	1502.32	2697.42	2241.66	1502.3	657.46	1874.78	854.697	1291.18	ostta03g03460	0.877111	-0.149471	ostta03g03460	0.72801	0.891928	ostta03g03460	1.215	1.067	0.706	0.807	YES	0	1	1	0	0	ostta03g03460	0.805	0.269
ostta03g03470		UNKNOWN	Unknown	unnamed product	Tetratricopeptide repeat	0	_	_	_	unnamed product	ostta03g03470	390	87.927	45.423	74	57.017	38.19	22.6	33.92	13.817	49.777	39.063	35.437	17.303	15.403	4.5	42.51	25.22	96.4915	ostta03g03470	0.748935	1.2767	ostta03g03470	0.726828	0.685856	ostta03g03470	1.002	0.435	0.794	1.363	YES	0	1	0	0	0	ostta03g03470	0.344	1.039
ostta03g03480		DEVELOPMENT AND GROWTH	Cell cycle	BRCT domain	BRCT Breast Cancer Suppressor Protein (BRCA1)	0	BRCT domain (involved for ex.in cell cycle checkpoint functions responsive to DNA damage).	_	_	BRCT domain	ostta03g03480	1644	15.557	10.27	49.877	22.49	63.517	56.843	74.825	48.89	63.627	9.78	64.067	35.687	54.717	49.76	68.407	20.803	26.9585	ostta03g03480	0.553854	-1.3049	ostta03g03480	1.1055	-0.160735	ostta03g03480	0.649	1.208	0.196	0.679	YES	0	0	1	0	0	ostta03g03480	2.698	0.846
ostta03g03710		DEVELOPMENT AND GROWTH	Cell cycle	Shugoshin, C-terminal	Shugoshin (two domains) domain). E-value=3.5e-06	Shugoshin C terminus (2X)	Shugoshin plays a crucial role in the centromeric protection of cohesin, which is responsible for sister chromatid cohesion	_	_	hypothetical protein	ostta03g03710	759	109.403	115.893	300.15	109.013	243.443	191.64	357.73	230.89	695.703	152.203	643.713	129.083	550.533	128.07	982.343	392.79	439.114	ostta03g03710	0.641783	-0.689335	ostta03g03710	1.83897	-0.341444	ostta03g03710	-0.033	1.52	0.381	0.698	YES	0	0	1	0	0	ostta03g03710	2.188	2.317
ostta03g03910	YES	CARBOHYDRATE METABOLIC PROCESS	Glycolysis and Glcuoneogenesis	Phosphoglycerate/bisphosphoglycerate mutase, active site	phosphatase PhoE; phosphoglyceromutase	Histidine phosphatase superfamily (branch 1)	_	_	_	Phosphoglycerate/bisphosphoglycerate mutase, active site	ostta03g03910	903	138.467	210.3	284.547	341.977	252.69	230.987	258.275	244.653	328.373	512.4	231.92	467.087	246.88	475.587	272.723	367.67	336.693	ostta03g03910	-0.138121	-0.0166229	ostta03g03910	-0.754676	0.175965	ostta03g03910	-0.553	-0.207	0.166	0.144	0	0	0	0	0	0	ostta03g03910	-0.646	-1.008
ostta03g03920		UNKNOWN	Unknown	unnamed product	nothing significant	0	_	_	_	unnamed product	ostta03g03920	291	114.633	138.577	172.887	216.15	65.123	76.143	26.16	30.227	131.49	294.023	69.853	167.103	25.28	44.487	89.267	71.727	372.236	ostta03g03920	-0.282944	1.69512	ostta03g03920	-0.867936	1.51739	ostta03g03920	-0.222	-0.264	-0.19	-0.144	0	0	0	0	0	0	ostta03g03920	-1.165	-1.256
ostta03g03940		REGULATORY	Replication/Transcription/Translation	Nucleotide-binding, alpha-beta plait	PABP-1234 polyadenylate binding protein	3 RNA recognition motives. These eukaryotic proteins recognize the poly-A of mRNA and consists of four tandem RNA recognition domains at the N-terminus (rrm: pfam00076) followed by a PABP-specific domain (pfam00658) at the C-terminus. The protein is involved in the transport of mRNA s from the nucleus to the cytoplasm	_	_	_	Nucleotide-binding, alpha-beta plait	ostta03g03940	1416	79.443	65.443	24.35	56.56	88.213	103.567	64.16	110.58	21.24	8.483	36.037	23.03	24.883	20.007	13.377	873.393	71.1849	ostta03g03940	-0.390691	-0.696428	ostta03g03940	-3.26172	-3.37672	ostta03g03940	0.329	-1.157	-0.195	-0.72	0	YES	0	-1	0	0	ostta03g03940	1.32	0.649
ostta03g03970		CYTOSKELETON	Moonlighting	WD40 repeat	protein SPA1-RELATED	3 domains: 1) PQQ-like domain 2 & 3) WD domain, G-beta repeat	_	_	_	WD40 repeat	ostta03g03970	3141	25.407	23.75	35.727	14.227	207.933	216.987	292.495	356.77	44.06	9.383	207.667	193.607	228.557	338.96	105.88	118.483	48.1513	ostta03g03970	-0.123249	-3.42491	ostta03g03970	-0.171832	-0.798964	ostta03g03970	0.145	1.386	-0.024	-0.222	YES	0	0	1	0	0	ostta03g03970	2.227	0.102
ostta03g04070		UNKNOWN	METALS	Protein of unknown function DUF2214, membrane	Predicted membrane protein (DUF2214 (E-value=1.2e-63 ); lower score: Copper resistance protein D (E-value=0.0068)	DUF2214	Membrane protein	_	_	Protein of unknown function DUF2214, membrane	ostta03g04070	636	278.403	346.82	202.363	276.423	46.313	37.213	71.485	68.69	157.69	269.557	62.923	20.857	84.56	54.253	261.327	320.483	251.509	ostta03g04070	-0.284271	2.29798	ostta03g04070	-0.231227	-0.495025	ostta03g04070	-0.266	-0.392	0.352	0.121	0	0	0	0	0	0	ostta03g04070	-0.778	1.595
ostta03g04080		FATTY ACIDS AND LIPIDS	Lipase/Esterase	Protein of unknown function DUF1749	Monoglyceride lipase (E-value=1.2e-38); hydrolase; alpha/beta fold family protein (E-value=2.8e-26); lysophospholipase L2 (E-value=7.3e-26); haloalkane dehalogenase	Protein of unknown function (DUF1749)	_	_	_	Protein of unknown function DUF1749	ostta03g04080	861	165.203	219.167	107.637	150.263	14.537	16.1	29.19	32.89	63.37	139.61	22.893	8.72	34.413	26.75	145.603	249.14	103.476	ostta03g04080	-0.401335	2.77904	ostta03g04080	-0.669863	-0.955601	ostta03g04080	-0.359	-0.423	-0.111	-0.106	0	0	0	0	0	0	ostta03g04080	-1.143	1.397
ostta03g04390		UNKNOWN	Unknown	unnamed product; very low MW	nothing significant	0	_	_	_	unnamed product	ostta03g04390	192	15.453	6.147	0.703	7.737	1.51	4.123	0.82	2.683	0.947	3.62	0.443	0.897	1.813	0.733	9.02	4.083	19.7695	ostta03g04390	-0.154592	1.61464	ostta03g04390	0.35579	-1.2693	ostta03g04390	1.384	-3.406	-1.412	-1.648	0	YES	0	-1	0	0	ostta03g04390	-1.941	-1.015
ostta03g04500		UNKNOWN	Unknown	unnamed product	nothing significant	0	_	_	_	unnamed product	ostta03g04500	774	7339.22	9807.34	8470.72	10255.9	18474.1	22638.8	12231.7	17309.2	14202.8	27195.1	12758.5	31402.6	14844.7	27330.3	25035.6	30778	23423.3	ostta03g04500	-0.367505	-0.977842	ostta03g04500	-0.804053	-0.195691	ostta03g04500	-0.369	-0.217	-0.257	-0.435	0	0	0	0	0	0	ostta03g04500	-0.941	-1.296
ostta03g04540		PHOTOSYNTHESIS	Chlorophyll binding, PSI	Chlorophyll A-B binding protein, plant	light-harvesting complex I Chlorophyll A-B binding protein Lhca1	Chlorophyll A-B binding protein	_	_	_	Chlorophyll a/b binding protein domain	ostta03g04540	702	13926	20173.8	17181.5	27949.4	1372.15	1555.54	633.44	773.413	26105	36068.6	7745.95	12326.9	571.333	123.293	3563.66	1806.73	15302.4	ostta03g04540	-0.607503	4.19179	ostta03g04540	-0.405816	3.76115	ostta03g04540	-0.485	-0.644	-0.144	-0.223	0	0	0	0	0	0	ostta03g04540	-0.471	-0.667
ostta03g04550		PHOTOSYNTHESIS	Chlorophyll binding, PSI	Chlorophyll A-B binding protein, plant	light-harvesting complex I Chlorophyll A-B binding protein Lhca1	Chlorophyll A-B binding protein	_	_	_	Chlorophyll a/b binding protein domain	ostta03g04550	702	13840.9	20171.3	17089.3	27826.5	1339.08	1545.33	614.82	774.513	25954.5	35926.3	7795.39	12293.8	573.917	141.417	3532.36	1813.64	15245.1	ostta03g04550	-0.613659	4.20665	ostta03g04550	-0.406435	3.75717	ostta03g04550	-0.494	-0.645	-0.17	-0.268	0	0	0	0	0	0	ostta03g04550	-0.473	-0.654
ostta03g04700		SIGNALING	PSI	Protein phosphatase 2C/Serine/threonine-protein kinase	Protein phosphatase 2c (E-value=7.3e-47) ; Ser/Thr phosphatase (E-value=6.3e-47) ; Protein phosphatase 1A; serine/threonine phosphatase, PP2C family, phosphorylation, binding protein (E-value=3.1e-45)	_	PP2C are key players in the adaptation of the photosynthetic apparatus to changes in light quality and quantity	_	_	Protein phosphatase 2C	ostta03g04700	2523	2.81	3.23	12.37	15.23	142.203	161.023	129.725	106.353	17.103	1.397	74.403	102.383	66.893	98.33	19.197	5.193	23.7278	ostta03g04700	0.00638362	-3.96326	ostta03g04700	-0.221984	0.0423108	ostta03g04700	-0.153	-0.242	-0.142	0.352	0	0	0	0	0	0	ostta03g04700	3.614	-0.456
ostta03g04830		CYTOSKELETON	Moonlighting	Microtubule-associated protein RP/EB	Calponin homology (CH) domain; InterPro: The calponin homology domain (also known as CH-domain) is a superfamily of actin-binding domains found in both cytoskeletal proteins and signal transduction proteins)	0	_	_	_	Calponin homology domain	ostta03g04830	1008	50.267	43.157	199.053	164.15	371.203	390.603	272.945	269.887	152.49	33.327	311.84	342.193	187.41	177.867	90.833	31.8	191.532	ostta03g04830	0.0420107	-1.51251	ostta03g04830	0.343113	0.78228	ostta03g04830	0.271	0.337	-0.037	0.082	0	0	0	0	0	0	ostta03g04830	2.191	-0.132
ostta03g04840		REGULATORY	ZINC	DNA-directed RNA polymerase, subunit C11/M/9	Zinc finger, TFIIS-type	0	_	_	_	hypothetical protein	ostta03g04840	381	7.343	12.67	3.023	6.213	107.573	113.503	172.83	362.697	5.03	1.14	35.897	12.3	63.533	105.87	14.647	8.603	169.434	ostta03g04840	-0.765755	-4.64648	ostta03g04840	-0.102078	-1.80638	ostta03g04840	-0.736	-0.983	-0.042	-1.003	0	YES	0	0	0	-1	ostta03g04840	2.138	1.548
ostta03g04920		PHOTOSYNTHESIS	Chlorophyll binding, PSI	Chlorophyll A-B binding protein, plant	light-harvesting complex chlorophyll-a/b protein of photosystem I (Lhca)	Chlorophyll A-B binding protein	_	_	_	Chlorophyll a/b binding protein domain	ostta03g04920	588	3072.04	3644.73	3194.27	3919.53	571.063	591.207	231.475	284.817	3926.58	4239.54	1256.31	1484.67	197.807	42.717	634.867	207.217	2922.92	ostta03g04920	-0.255784	3.04181	ostta03g04920	0.00996705	3.33149	ostta03g04920	-0.197	-0.237	-0.014	-0.234	0	0	0	0	0	0	ostta03g04920	-0.114	-0.239
ostta03g04960		REGULATORY	Moonlighting	unnamed product	FHA domain; Putative nuclear signaling domain; VI_FHA type VI secretion system FHA domain protein (E-value=2.3e-13); antheraxanthin epoxidase/zeaxanthin epoxidase (E-value=1.7e-10)	0	The forkhead-associated (FHA) domain is a phosphopeptide recognition domain found in many regulatory proteins. It displays specificity for phosphothreonine-containing epitopes but will also recognize phosphotyrosine with relatively high affinity	_	The domain is present in a diverse range of proteins, such as¬Ýkinases,¬Ýphosphatases,¬Ýkinesins,transcription factors,¬ÝRNA-binding¬Ýproteins¬Ýand¬Ýmetabolicenzymes¬Ýwhich partake in many different cellular processes -DNA repair,¬Ýsignal transduction,¬Ývesicular transport¬Ýandprotein degradation¬Ýare just a few examples.	unnamed product	ostta03g04960	267	14.26	31.217	205.44	312.61	844.463	1034.33	154.735	252.663	503.723	1083.34	297.67	1247.64	157.633	495.877	407.79	386.223	1739.14	ostta03g04960	-0.419719	-2.01846	ostta03g04960	-1.23253	1.11314	ostta03g04960	-1.083	-0.548	-0.256	-0.642	0	0	0	0	0	0	ostta03g04960	-1.109	-2.066
ostta03g05090		TRAFFICKING	Peroxisome	Vacuolar protein sorting-associated protein 13A N-terminal domain	Chorein: the full-length protein is a transmembrane protein with a presumed role in vesicle-mediated sorting and intracellular protein transport	5 domains : N-terminal region of Chorein, a TM vesicle-mediated sorter, Plant protein of unknown function (DUF946) (3x), Integral peroxisomal membrane peroxin, Protein of unknown function (DUF1162)	Chorein: the full-length protein is a transmembrane protein with a presumed role in vesicle-mediated sorting and intracellular protein transport	_	_	Vacuolar protein sorting-associated protein 13A N-terminal domain	ostta03g05090	12843	77.747	59.957	678.867	299.86	1168.91	1577.44	1979.21	1444.57	487.69	113.137	884.307	981.663	531.883	732.817	126.663	41.06	54.4352	ostta03g05090	0.207367	-2.46535	ostta03g05090	0.119787	0.783759	ostta03g05090	0.422	1.238	-0.396	0.521	YES	0	0	1	0	0	ostta03g05090	2.104	-0.15
ostta03g05150		UNKNOWN	Unknown	unnamed product, no stop codon	nothing significant	0	_	_	_	unnamed product	ostta03g05150	465	9.07	14.56	2.813	4.823	50.32	74.3	94.995	208.47	6.347	4.297	63.59	20.857	132.857	158.733	46.587	81.75	130.964	ostta03g05150	-0.938315	-3.73318	ostta03g05150	-0.0907519	-2.1311	ostta03g05150	-0.633	-0.723	-0.526	-1.067	0	YES	0	0	0	-1	ostta03g05150	0.557	1.611
ostta03g05210		DEVELOPMENT AND GROWTH	Kinase/phosphatase	Leucine-rich repeat	leucine-rich repeat receptor-like protein kinase; LRR_RI Leucine-rich repeats (LRRs), ribonuclease inhibitor (RI)-like subfamily.	LRR-RKs regulate a wide variety of developmental and defense-related processes including cell proliferation, stem cell maintenance, hormone perception, host-specific as well as non-host-specific defense response, wounding response, and symbiosis	_	_	_	CBS domain	ostta03g05210	1836	23.483	35.817	83.457	81.86	62.44	100.673	79.28	76.963	52.147	61.04	98.2	92.25	49.467	102.803	37.59	31.647	36.3942	ostta03g05210	-0.247157	-0.5058	ostta03g05210	-0.276363	0.45324	ostta03g05210	-0.56	0.087	-0.652	0.107	0	0	0	0	0	0	ostta03g05210	-0.231	0.092
ostta03g05370		REGULATORY	Ribosome-related	P60-like	Nop53 (60S ribosomal biogenesis)	0	_	_	_	P60-like	ostta03g05370	1284	19.797	23.87	7.303	5.717	78.507	164.57	344.285	862.167	10.42	4.687	77.457	17.303	207.653	387.8	46.227	88.147	114.19	ostta03g05370	-1.22956	-4.65219	ostta03g05370	-0.541672	-2.7207	ostta03g05370	-0.221	0.412	-1.032	-1.259	0	YES	0	0	-1	-1	ostta03g05370	1.149	2.162
ostta03g05450		REGULATORY	Replication/Transcription/Translation	P-loop containing nucleoside triphosphate hydrolase	P-loop containing NTP hydrolase pore-1; Helicase_C-like	P-loop containing NTP hydrolase pore-1; Helicase0C-like	_	_	_	P-loop containing nucleoside triphosphate hydrolase	ostta03g05450	4371	444.837	329.53	1245.68	888.87	828.257	793.82	546.93	335.687	1117.56	429.737	1119.88	651.187	447.54	226.263	488.293	146.547	143.569	ostta03g05450	0.384701	0.215769	ostta03g05450	1.12567	1.34173	ostta03g05450	0.481	0.546	0.098	0.77	0	0	0	0	0	0	ostta03g05450	1.375	0.784
ostta03g05490		CARBOHYDRATE METABOLIC PROCESS	METALS	Hydroxyacylglutathione hydrolase	hydroxyacylglutathione hydrolase	Metallo-beta-lactamase superfamily	Glyoxylate metabolism	detoxification enzyme?	_	Hydroxyacylglutathione hydrolase	ostta03g05490	1539	40.247	38.537	79.353	72.08	89.823	86.953	86.265	73.487	85.783	68.143	80.193	86.22	52.963	37.107	44.45	15.16	42.1038	ostta03g05490	0.125038	-0.54576	ostta03g05490	0.348647	1.09261	ostta03g05490	0.11	0.197	0.084	0.297	0	0	0	0	0	0	ostta03g05490	0.328	-0.102
ostta03g05500	YES	CARBON FIXATION	Calvin cycle, C4 metabolism & photorespiration	Fructose-1,6-bisphosphatase class 1/Sedoheputulose-1,7-bisphosphatase	sedoheptulose-1,7-bisphosphatase; fructose-1,6-bisphosphatase; inositol monophosphatase	Fructose-1-6-bisphosphatase	_	_	_	Fructose-1,6-bisphosphatase class 1/Sedoheputulose-1,7-bisphosphatase	ostta03g05500	1140	3837.98	5247.88	1804.19	2942.62	79.617	77.95	332.855	457.667	1436.47	3049.15	172.597	47.093	683.157	433.883	3515.19	5256.06	1610.44	ostta03g05500	-0.527225	3.8655	ostta03g05500	-0.597256	-1.07127	ostta03g05500	-0.402	-0.647	0.067	-0.394	0	0	0	0	0	0	ostta03g05500	-1.09	1.875
ostta03g05510		UNKNOWN	Unknown	unnamed product	nothing significant	0	_	_	_	unnamed product	ostta03g05510	579	164.627	255.86	92.747	156.88	15.707	11.323	20.325	20.477	79.987	149.023	14.567	10.13	44.34	12.427	259.453	264.49	169.728	ostta03g05510	-0.597748	3.28541	ostta03g05510	-0.130221	-1.19146	ostta03g05510	-0.585	-0.699	0.51	0.054	0	0	0	0	0	0	ostta03g05510	-0.902	0.527
ostta03g05520		UNKNOWN	Unknown	unnamed product	Nothing significant	No result	_	_	_	unnamed product	ostta03g05520	1392	1.543	0	0.367	0.867	21.13	11.393	27.255	11.053	1.333	0.85	1.857	0.757	10.173	3.237	5.333	3.983	4.54072	ostta03g05520	1.07709	-4.24929	ostta03g05520	1.00308	-2.03309	ostta03g05520	Inf	-1.184	0.929	1.369	YES	0	0	0	0	1	ostta03g05520	0.645	1.297
ostta03g05540		SURFACE	Glycosylation, polysaccharide biosynthesis, glycogenesis & starch	Armadillo-type fold	cellulose synthase-interactive protein; SRP1 Karyopherin (importin) alpha	0	_	_	_	Armadillo-type fold	ostta03g05540	1458	107.747	103.707	149.257	124.093	105.56	97.543	68.525	64.323	147.533	111.043	118.81	77.733	72.063	30.57	90.66	19.97	63.8347	ostta03g05540	0.145393	0.527836	ostta03g05540	0.839625	1.09003	ostta03g05540	0.105	0.326	0.151	0.157	0	0	0	0	0	0	ostta03g05540	0.406	0.615
ostta03g05620		STRESS AND REDOX RESPONSE	DNA repair	DNA photolyase, class 2	Deoxyribodipyrimidine photo-lyase (E-value = 3.1e-116)	DNA photolyase, FAD binding domain of DNA photolyase	_	_	_	DNA photolyase, class 2	ostta03g05620	1515	64.603	110.663	29.773	34.967	99.57	109.033	143.71	157.82	28.297	25.643	67.18	53.123	156.19	305.857	60.563	260.703	70.4495	ostta03g05620	-0.288007	-1.08463	ostta03g05620	-1.04504	-2.16207	ostta03g05620	-0.728	-0.174	-0.095	-0.07	0	0	0	0	0	0	ostta03g05620	0.136	0.341
ostta03g05760		DEVELOPMENT AND GROWTH	Ribosome-related	Ribosomal protein S13	N/A	N/A	_	_	NA	Ribosomal protein S13	ostta03g05760	495	861.3	994.17	153.063	282.873	171.55	276.877	320.765	711.577	155.417	256.067	212.663	75.38	717.763	875.047	532.26	755.61	928.331	ostta03g05760	-0.588136	0.629542	ostta03g05760	-0.277942	-2.0404	ostta03g05760	-0.157	-0.828	-0.653	-1.084	0	YES	0	0	0	-1	ostta03g05760	-0.725	1.497
ostta03g05770		UNKNOWN	Unknown	unnamed product	Nothing significant	0	_	_	in hpred low score: endonuclease subunit	unnamed product	ostta03g05770	2823	1.543	0.37	1.587	0.973	5.25	2.74	2.75	3.257	2.11	0	0.613	0.207	1.23	0.367	1.19	0	0.53549	ostta03g05770	0.54046	-1.45427	ostta03g05770	1.96451	0.0534739	ostta03g05770	2.115	0.763	0.974	-0.179	0	0	0	0	0	0	ostta03g05770	Inf	1.585
ostta03g05810		STRESS AND REDOX RESPONSE	DNA repair	DNA repair nuclease, XPF-type/Helicase	_	ERCC4 domain. This domain is a family of nucleases.	_	_	_	DNA repair nuclease, XPF-type/Helicase	ostta03g05810	2088	286.383	229.297	485.883	386.327	355.14	299.503	301.895	203.717	416.037	271.827	348.083	230.197	239.933	100.013	292.22	114.897	136.535	ostta03g05810	0.353021	0.258248	ostta03g05810	0.853559	0.760349	ostta03g05810	0.37	0.39	0.283	0.633	0	0	0	0	0	0	ostta03g05810	0.61	0.599
ostta03g05920		CARBOHYDRATE METABOLIC PROCESS	Krebs cycle	Succinyl-CoA synthetase-like	succinyl-CoA synthetase; acetyl coenzyme A synthetase (ADP forming), alpha domain; ATP citrate (pro-S)-lyase	CoA binding domain; CoA-ligase	_	_	_	Succinyl-CoA synthetase-like	ostta03g05920	996	99.857	166.143	641.073	788.12	480.633	475.477	200.02	188.023	736.643	666.29	491.7	796.053	186.04	136.417	242.077	71.583	399.482	ostta03g05920	-0.186379	0.33453	ostta03g05920	-0.0120338	2.07888	ostta03g05920	-0.686	-0.24	0.052	0.155	0	0	0	0	0	0	ostta03g05920	0.141	-0.693
ostta03g05930		SURFACE	Glycosylation, polysaccharide biosynthesis, glycogenesis & starch	NAD(P)-binding domain	RfbB dTDP-D-glucose 4,6-dehydratase; Vi polysaccharide biosynthesis protein TviC; GalE UDP-glucose 4-epimerase ;UDP-apiose/xylose synthase; cinnamoyl-CoA reductase.........	NAD dependent epimerase/dehydratase family	_	_	_	NAD(P)-binding domain	ostta03g05930	822	71.707	63.387	104.56	77.707	45.513	38.05	38.62	35.077	112.033	79.757	90.82	27.41	79.847	17.683	132.643	51.18	81.0519	ostta03g05930	0.28044	1.00837	ostta03g05930	1.23378	0.139507	ostta03g05930	0.229	0.486	0.296	0.206	0	0	0	0	0	0	ostta03g05930	0.486	1.728
ostta03g05940		UNKNOWN	Unknown	unnamed product	nothing significant	0	_	_	_	unnamed product	ostta03g05940	600	238.62	325.18	207.017	306.89	57.897	58.63	45.975	55.317	167.32	281.027	70.25	42.427	70.457	24.25	282.933	332.623	267.376	ostta03g05940	-0.440375	2.30149	ostta03g05940	-0.202848	-0.339751	ostta03g05940	-0.396	-0.51	0.019	-0.202	0	0	0	0	0	0	ostta03g05940	-0.753	0.729
ostta03g06000		REGULATORY	ZINC	Transposase IS605, OrfB, C-terminal	_	Putative transposase DNA-binding domain (OrfB0Zn0ribbon)	_	_	_	Transposase IS605, OrfB, C-terminal	ostta03g06000	213	8.767	7.533	29.53	15.16	41.44	29.967	37.75	22.013	20.24	5.503	24.36	17.303	21.203	11.513	23.39	7.87	94.936	ostta03g06000	0.646878	-1.09229	ostta03g06000	1.06235	0.0742159	ostta03g06000	0.266	1.021	0.503	0.844	0	0	0	0	0	0	ostta03g06000	1.876	0.493
ostta04g00060	YES	PROTEASE-PEPTIDASE	Protein degradation	Peptidase C54	Peptidase family C54	Peptidase family C54	_	_	_	Peptidase C54	ostta04g00060	1419	59.25	52.603	319.137	203.93	257.24	237.343	207.9	147.04	188.893	65.83	193.007	274.553	131.387	153.217	56.05	25.7	113.332	ostta04g00060	0.395759	-0.419505	ostta04g00060	0.132471	0.977389	ostta04g00060	0.219	0.705	0.152	0.565	0	0	0	0	0	0	ostta04g00060	1.516	-0.507
ostta04g00090		REGULATORY	Replication/Transcription/Translation	Translation elongation factor EFTs/EF1B, dimerisation	DUF3184	2 x S1 RNA binding domain; 2 x UBA/TS-N domain; 4 x Elongation factor TS	_	_	_	Translation elongation factor EFTs/EF1B, dimerisation	ostta04g00090	2364	4896.17	4992.97	875.847	1235.8	433.313	675.467	1971.35	3533.17	647.013	862.957	764.723	197.327	2303.53	3633.85	2850.82	5714.5	940.905	ostta04g00090	-0.352139	0.859591	ostta04g00090	-0.664593	-2.55207	ostta04g00090	0.02	-0.438	-0.604	-0.776	0	0	0	0	0	0	ostta04g00090	-0.42	1.956
ostta04g00110		SIGNALING	Kinase/phosphatase	Serine/threonine-protein kinase, active site	cyclin-dependent kinase; Catalytic domain of the Serine/Threonine Kinases	Protein kinase domain	_	_	_	Protein kinase-like domain	ostta04g00110	891	239.09	195.187	293.07	210.493	245.77	163.633	132.345	94.173	272.887	179.497	222.62	181.587	182.503	62.563	221.987	119.07	211.593	ostta04g00110	0.455648	0.559765	ostta04g00110	0.728666	0.546627	ostta04g00110	0.342	0.536	0.624	0.558	0	0	0	0	0	0	ostta04g00110	0.601	0.296
ostta04g00190		REGULATORY	ZINC	Zinc finger, PHD-finger	Forkhead associated domain (FHA)	forkhead-associated domain (FHA domain) is a phosphopeptide recognition domain found in many regulatory proteins.[1] It displays specificity for phosphothreonine-containing epitopes but will also recognise phosphotyrosine with relatively high affinity.	_	_	_	Zinc finger, PHD-finger	ostta04g00190	2286	269.283	368.99	206.827	494.233	917.917	1302.32	1096.6	1104.21	299.903	103.723	473.487	417.167	543.873	655.05	486.99	881.723	263.077	ostta04g00190	-0.392536	-1.72212	ostta04g00190	-0.189507	-0.987738	ostta04g00190	-0.406	-1.198	-0.468	0.055	0	YES	0	-1	0	0	ostta04g00190	1.528	0.186
ostta04g00340		UNKNOWN	Unknown	unnamed product	N/A	Domain of unknown function (DUF3827)	_	_	_	unnamed product	ostta04g00340	648	4.343	5.593	0.857	5.307	28.84	58.543	61.1	138.297	3.293	0.36	11.847	7.607	33.927	47.58	12.24	10.643	41.5101	ostta04g00340	-1.1185	-4.0729	ostta04g00340	-0.108852	-2.12821	ostta04g00340	-0.312	-2.574	-0.986	-1.113	0	YES	0	0	0	-1	ostta04g00340	3.188	0.643
ostta04g00350		PROTEASE-PEPTIDASE	Protein degradation	IQ motif, EF-hand binding site	RPT1 ATP-dependent 26S proteasome regulatory subunit; AAA+ superfamily	ATPases Associated with diverse cellular Activities	_	_	_	IQ motif, EF-hand binding site	ostta04g00350	2190	9.357	7.863	21.16	13.09	16.08	17.303	25.105	20.433	54.79	16.517	39.3	12.39	25.873	2.533	42.863	5.55	9.42372	ostta04g00350	0.28453	-0.607082	ostta04g00350	2.10847	0.672111	ostta04g00350	0.304	0.752	-0.069	0.364	0	0	0	0	0	0	ostta04g00350	1.726	1.668
ostta04g00390		REGULATORY	Replication/Transcription/Translation	GINS complex, subunit Sld5	GINS_A Alpha-helical domain of GINS complex proteins; Sld5, Psf1, Psf2 and Psf3. The GINS complex is involved in both initiation and elongation stages of eukaryotic chromosome replication, with GINS being the component that most likely serves as the replicative helicase that unwinds duplex DNA ahead of the moving replication fork	0	_	_	_	GINS complex, subunit Sld5	ostta04g00390	798	235.22	184.767	337.977	253.817	208.797	194.547	145.49	109.097	423.513	343.85	258.92	242.9	185.55	72.197	295.07	160.51	286.045	ostta04g00390	0.321072	0.620123	ostta04g00390	0.504657	0.83038	ostta04g00390	0.397	0.472	0.138	0.481	0	0	0	0	0	0	ostta04g00390	0.296	0.095
ostta04g00440		CARBOHYDRATE METABOLIC PROCESS	Glycosylation, polysaccharide biosynthesis, glycogenesis & starch	NAD(P)-binding domain	Vi polysaccharide biosynthesis protein TviC; GalE UDP-glucose 4-epimerase ; UDP-sulfoquinovose synthase........; polysaccharide biosynthesis protein TviC; UDP-glucose 4-epimerase; UDP-sulfoquinovose synthase; GDP-D-mannose-3 ,5 -epimerase; NAD-dependent epimerase/dehydratase family protein	NADH(P)-binding	_	_	_	NAD(P)-binding domain	ostta04g00440	816	1504.08	1794.95	1079.36	1371.32	192.89	179.36	144.85	136.917	748.217	1567.8	204.037	128.443	146.517	27.9	760.77	856.84	830.595	ostta04g00440	-0.253516	3.13414	ostta04g00440	-0.472756	0.56332	ostta04g00440	-0.206	-0.287	0.142	0.147	0	0	0	0	0	0	ostta04g00440	-1.072	0.67
ostta04g00460		CYTOSKELETON	Molecular motor	P-loop containing nucleoside triphosphate hydrolase	Kinesin heavy chain-like protein (E-value = 5.2e-91)	Kinesin motor domain	_	_	_	Kinesin, motor domain	ostta04g00460	2316	60.273	68.54	169.747	410.843	454.333	575.423	264.95	259.523	149.01	70.74	342.407	448.277	156.6	296.58	76.073	163.22	107.042	ostta04g00460	-0.468964	-1.13042	ostta04g00460	-0.434352	0.544491	ostta04g00460	-0.137	-1.217	-0.304	0.095	0	YES	0	-1	0	0	ostta04g00460	1.071	-0.385
ostta04g00480		REGULATORY	Replication/Transcription/Translation	DNA/RNA helicase, DEAD/DEAH box type	ATP-dependent DNA helicase RecQ	3 domains: 1) DEAD/DEAH box helicase. 2) Helicase conserved C-terminal domain, 3) HRDC domain	_	_	_	HRDC domain	ostta04g00480	2694	199.17	166.633	403.103	369.957	303.657	259.547	207.78	105.343	294.47	250.187	322.633	300.52	126.82	132.73	88.287	62.233	83.3582	ostta04g00480	0.304702	0.377674	ostta04g00480	0.158209	1.50758	ostta04g00480	0.307	0.182	0.263	1.046	YES	0	0	0	0	1	ostta04g00480	0.231	0.104
ostta04g00570		CARBON FIXATION	Calvin cycle, C4 metabolism & photorespiration	Pentatricopeptide repeat	Maturation of RBCL mRNA	PPR repeat family (2x). This repeat has no known function. It is about 35 amino acids long and is found in up to 18 copies in some proteins. The family appears to be greatly expanded in plants and fungi	Pentatricopeptide repeat (Pentatricopeptide repeat proteins constitute a large family of RNA-binding proteins in higher plants (around 450 genes in Arabidopsis [Arabidopsis thaliana]), mostly targeted to chloroplasts and mitochondria)	_	_	Pentatricopeptide repeat	ostta04g00570	1506	192.843	124.993	103.567	51.81	397.793	409.537	601.17	789.303	146.603	38.157	360.21	193.993	427.07	537.32	306.58	227.88	203.72	ostta04g00570	-0.0866736	-2.21311	ostta04g00570	0.314424	-1.01929	ostta04g00570	0.674	1.058	-0.005	-0.327	YES	0	0	1	0	0	ostta04g00570	1.938	0.896
ostta04g00620		TRANSPORT	Protein transport	Tetratricopeptide repeat	Tetratricopeptide repeat; TOM70 mitochondrial precursor proteins import receptor; polysaccharide export protein VexE; cellulose synthase subunit BcsC etc....	2 x TPR repeat; Tetratricopeptide repeat	_	_	_	Tetratricopeptide repeat	ostta04g00620	771	1.187	2.087	3.01	3.117	1.457	1.907	5.23	1.35	3.333	1.303	4.493	1.447	6.997	4.493	6.63	12.043	4.87062	ostta04g00620	0.328956	-0.0734179	ostta04g00620	0.146424	-1.4287	ostta04g00620	-0.775	0.01	-0.349	2.029	0	0	0	0	0	0	ostta04g00620	1.351	1.633
ostta04g00640	YES	SURFACE	Iron-containing	Oxoglutarate/iron-dependent dioxygenase	prolyl 4-hydroxylase; Fe(II)-dependent oxygenase superfamily protein; PiuC Uncharacterized iron-regulated protein ;	2OG-Fe(II) oxygenase superfamily	Post-translational modification of proteins. See Prolyl 4-hydroxylase, Crit Rev Biochem Mol Biol. 2010 April ; 45(2): 106‚Äì124. doi:10.3109/10409231003627991	Hyp is abundant in a large class of proteins, termed hydroxyproline-rich glycoproteins (HPRGs), in which 15‚Äì25% of the residues are Hyp. HPRGs are the major proteinaceous components of the cell walls in higher plants and green algae	_	Oxoglutarate/iron-dependent dioxygenase	ostta04g00640	1167	464.163	411.333	45.133	67.6	63.183	67.74	117.81	179.903	79.007	127.293	106.283	35.607	324.053	399.593	232.877	409.397	167.683	ostta04g00640	-0.073809	1.20319	ostta04g00640	-0.388487	-1.96884	ostta04g00640	0.224	-0.524	-0.064	-0.546	0	0	0	0	0	0	ostta04g00640	-0.693	1.58
ostta04g00740		TRAFFICKING	Protein sorting/Vesicular transport	Sec1-like protein	Syntaxin-binding protein 2 (E-value = 7e-102)	Sec1 family	_	_	_	Sec1-like, domain 2	ostta04g00740	1695	289.027	262.71	351.35	319.167	367.523	371.317	290.075	381.377	459.483	262.027	442.103	253.027	448.48	308	523.767	227.733	204.91	ostta04g00740	-0.040083	-0.206293	ostta04g00740	0.83392	-0.0900825	ostta04g00740	0.187	0.197	0.022	-0.329	0	0	0	0	0	0	ostta04g00740	0.806	0.807
ostta04g00770		REGULATORY	Ribosome-related	Small-subunit processome, Utp14.	Utp14 protein	large ribonuclear protein complex is required for the processing of the small-ribosomal-subunit rRN	_	_	_	Small-subunit processome, Utp14	ostta04g00770	2433	62.877	94.06	27.977	19.227	245.46	453.537	682.035	1515.35	59.877	31.87	273.803	54.327	476.037	754.93	230.38	380.757	137.754	ostta04g00770	-1.03114	-3.82006	ostta04g00770	-0.232183	-2.13067	ostta04g00770	-0.533	0.601	-0.849	-1.086	0	YES	0	0	0	-1	ostta04g00770	0.905	2.336
ostta04g00960		REGULATORY	Chaperoning/maturation	IQ motif, EF-hand binding site.	The IQ motif is an extremely basic unit of about 23 amino acids, serves as a binding site for different EF-hand ( helix-loop-helix structural domain) proteins including the essential and regulatory myosin light chains, calmodulin (CaM)	0	_	_	_	IQ motif, EF-hand binding site	ostta04g00960	3492	164.043	221.407	250.443	524.873	991.907	1587.42	1181.97	1141.13	305.11	51.26	939.467	776.197	675.28	992.653	529.667	1041.94	203.586	ostta04g00960	-0.42476	-2.07747	ostta04g00960	-0.224464	-0.644492	ostta04g00960	-0.385	-1.009	-0.642	0.116	0	YES	0	-1	0	0	ostta04g00960	2.568	0.279
ostta04g00970		REGULATORY	Replication/Transcription/Translation	P-loop containing nucleoside triphosphate hydrolase	ATP-dependent RNA helicase DeaD	2 domains: DEAD/DEAH box helicase, Helicase conserved C-terminal domain	_	_	_	P-loop containing nucleoside triphosphate hydrolase	ostta04g00970	1401	85.227	117.38	21.413	23.123	340.327	469.993	584.94	936.953	48.95	16.377	264.887	111.873	424.72	629.507	173.907	211.25	199.002	ostta04g00970	-0.584114	-3.23307	ostta04g00970	-0.0866473	-1.70079	ostta04g00970	-0.412	-0.053	-0.429	-0.614	0	0	0	0	0	0	ostta04g00970	1.575	1.245
ostta04g00990		SIGNALING	Protein degradation	Ankyrin repeat-containing domain	Ankyrin repeat and SOCS box protein 11; signaling protein/2-5A-dependent ribonuclease; hydrolase, RNA-binding/Tankyrase, TNKS, ankryin repeat clusters, WNT signaling, POL ribosylation/Ankyrin; clathrin, BAND 3, anion exchanger, structural protein	0	The SOCS box serves to couple suppressor of cytokine signalling (SOCS) proteins and their binding partners with the elongin B and C complex, possibly targeting them for degradation	_	_	Ankyrin repeat-containing domain	ostta04g00990	996	115.52	102.277	331.813	119.407	300.07	220.643	297.42	195.927	440.427	67.827	432.32	84.607	298.283	73.483	453.773	89.897	227.39	ostta04g00990	0.710178	-0.599295	ostta04g00990	2.35944	0.163179	ostta04g00990	0.226	1.533	0.48	0.668	YES	0	0	1	0	0	ostta04g00990	2.694	2.355
ostta04g01030		CARBOHYDRATE METABOLIC PROCESS	Krebs cycle, Iron	Iron-dependent fumarate hydratase	putative fumarate hydratase (E-value = 1.2e-195)	Fumarase C-terminus, Fumarate hydratase (Fumerase)	_	_	_	Iron-dependent fumarate hydratase	ostta04g01030	1737	45.743	74.07	264.617	296.44	515.777	605.533	405.27	422.07	427.093	292.68	506.967	614.227	337.723	378.97	223.97	81.047	197.618	ostta04g01030	-0.183034	-1.51565	ostta04g01030	0.129848	0.84885	ostta04g01030	-0.648	-0.106	-0.195	0.007	0	0	0	0	0	0	ostta04g01030	0.541	-0.274
ostta04g01040		REGULATORY	Replication/Transcription/Translation	unnamed product	DNA_pol_phi: DNA polymerase phi	0	_	_	_	unnamed product	ostta04g01040	975	327.737	210.707	651.327	402.957	622.53	545.283	485.585	393.997	513.817	169.243	562.783	329.197	503.447	259.917	440.073	207.02	424.719	ostta04g01040	0.426311	-0.362089	ostta04g01040	1.0645	0.159119	ostta04g01040	0.687	0.752	0.228	0.367	0	0	0	0	0	0	ostta04g01040	1.598	0.776
ostta04g01240		UNKNOWN	Unknown	unnamed product	nothing significant	0	_	_	_	unnamed product	ostta04g01240	1239	869.657	1026.49	572.737	636.487	100.067	81.983	132.49	117.56	379.337	605.633	108.113	43.583	135.9	41.17	739	975.137	331.182	ostta04g01240	-0.15305	2.84246	ostta04g01240	-0.289685	-0.733993	ostta04g01240	-0.19	-0.094	0.324	0.238	0	0	0	0	0	0	ostta04g01240	-0.679	1.313
ostta04g01380		UNKNOWN	Unknown	unnamed product	Nothing significant	0	_	_	_	unnamed product	ostta04g01380	339	111.153	135.643	87.877	125.743	2.16	3.787	8.265	5.97	80.123	120.407	25.943	7.643	24.497	1.167	107.507	114.51	177.433	ostta04g01380	-0.370853	4.44516	ostta04g01380	-0.0337402	-0.0809236	ostta04g01380	-0.236	-0.458	-0.773	0.533	0	0	0	0	0	0	ostta04g01380	-0.593	1.767
ostta04g01390		IRON UPTAKE AND HOMEOSTASIS	Iron transport (putative)	Major facilitator superfamily domain, general substrate transporter	cation transport protein; synaptic vesicle protein SV2; phosphate:H+ symporter; Sugar phosphate permease;	Sugar (and other) transporter	10 strong transmembrane helices	_	_	Major facilitator superfamily domain, general substrate transporter	ostta04g01390	1743	284.96	327.8	555.393	446.617	370.623	345.707	318.445	247.44	594.393	366.43	475.013	324.017	395.883	209.22	478.057	163.56	211.688	ostta04g01390	0.161266	0.332459	ostta04g01390	0.869479	0.49698	ostta04g01390	-0.152	0.373	0.138	0.43	0	0	0	0	0	0	ostta04g01390	0.693	0.554
ostta04g01420		TRANSPORT	Glycosylation, polysaccharide biosynthesis, glycogenesis & starch	RFT1	colanic acid (extracellular polysaccharides) exporter/MATE_rft1 Rft1-like subfamily of the multidrug and toxic compound extrusion family (MATE)	Rft protein	_	_	_	RFT1	ostta04g01420	1515	16	49.92	100.717	307.463	418.573	456.657	256.335	288.727	189.013	66.397	395.17	558.893	190.283	213.76	35.73	19.703	147.003	ostta04g01420	-0.477725	-1.5809	ostta04g01420	-0.0838717	1.39437	ostta04g01420	-1.591	-1.551	-0.089	-0.106	0	YES	-1	-1	0	0	ostta04g01420	1.505	-0.498
ostta04g01640		UNKNOWN	Unknown	unnamed product	nothing significant	0	_	_	_	unnamed product	ostta04g01640	570	1571.65	1821.17	915.473	1522.04	71.837	87.763	94.05	98.287	992.163	1612.44	219.807	136.867	150.313	41.723	983.26	866.67	1226.48	ostta04g01640	-0.411599	4.04634	ostta04g01640	-0.180182	0.53604	ostta04g01640	-0.162	-0.676	-0.252	0.002	0	0	0	0	0	0	ostta04g01640	-0.704	0.686
ostta04g01710		STRESS AND REDOX RESPONSE	DNA repair	BRCT domain	BRCT domain (after the C_terminal domain of a breast cancer susceptibility protein) is found predominantly in proteins involved in cell cycle checkpoint functions responsive to DNA damagePoly [ADP-ribose] polymerase	twin BRCT domain (2x)	_	_	_	BRCT domain	ostta04g01710	2433	259.307	185.117	360.503	301.477	369.78	312.737	298.905	206.78	340.793	161.217	313.98	188.02	243.017	112.797	286.41	154.42	105.201	ostta04g01710	0.356583	-0.102812	ostta04g01710	0.940727	0.333393	ostta04g01710	0.536	0.317	0.278	0.597	0	0	0	0	0	0	ostta04g01710	1.075	0.743
ostta04g01720		REGULATORY	ZINC	Zinc finger, TRAF-type	TRAF-type zinc finger	Zinc finger, TRAF-type	_	_	_	SIAH-type domain	ostta04g01720	1053	107.557	108.793	148.25	107.033	145.977	120.7	138.24	106.833	128.827	47.36	139.93	103.78	172.6	155.167	194.553	130.267	122.024	ostta04g01720	0.283967	-0.117535	ostta04g01720	0.541563	-0.634912	ostta04g01720	0.034	0.529	0.311	0.438	0	0	0	0	0	0	ostta04g01720	1.439	0.433
ostta04g01730		CYTOSKELETON	Moonlighting	WD40 repeat	WD40 domain; SPA1-RELATED; coronin	2 x WD domain, G-beta repeat	_	_	_	WD40 repeat	ostta04g01730	999	643.5	607.347	902.67	837.733	709.713	621.69	412.26	309.317	753.287	901.653	599.49	709.023	238.733	114.167	317.38	113.423	550.012	ostta04g01730	0.167182	0.542809	ostta04g01730	0.0543594	1.91755	ostta04g01730	0.133	0.166	0.228	0.48	0	0	0	0	0	0	ostta04g01730	-0.264	-0.239
ostta04g01820		PHOTOSYNTHESIS	Chlorophyll binding	Chlorophyll a/b binding protein domain	Secreted and surface protein containing fasciclin-like repeats; fucoxanthin-chlorophyll a-c binding protein; Fasciclin domain; light-harvesting complex chlorophyll-a/b protein of photosystem I etc....	Fasciclin domain; Chlorophyll A-B binding protein	_	_	_	FAS1 domain	ostta04g01820	951	363.63	471.81	220.563	312.883	129.21	138.107	188.845	252.01	258.563	358.517	183.823	47.8	277.17	131.637	596.847	766.48	308.747	ostta04g01820	-0.380461	0.949848	ostta04g01820	0.0131672	-1.06127	ostta04g01820	-0.325	-0.446	-0.059	-0.351	0	0	0	0	0	0	ostta04g01820	-0.476	1.945
ostta04g01900		REGULATORY	Replication/Transcription/Translation	P-loop containing nucleoside triphosphate hydrolase	DNA-binding_protein_SMUBP-2 DNA helicase, putative (E-value=8.4e-60)	AAA domain (3x)	ATPases Associated with diverse cellular Activities. Involved in processes such as DNA replication, protein degradation, membrane fusion, microtubule severing, peroxisome biogenesis, signal transduction and the regulation of gene expression.	_	_	P-loop containing nucleoside triphosphate hydrolase	ostta04g01900	3519	68.297	53.17	202.383	145.807	202.85	187.413	204.07	126.183	134.24	42.06	202.18	163.62	115.747	140.273	74.99	27.1	37.1267	ostta04g01900	0.401992	-0.616355	ostta04g01900	0.497724	0.596792	ostta04g01900	0.41	0.532	0.151	0.759	0	0	0	0	0	0	ostta04g01900	1.67	0.307
ostta04g01910		UNKNOWN	Unknown	unnamed product	Nothing significant	Dihydrouridine synthase (Dus)	_	_	NA	unnamed product	ostta04g01910	861	14.343	18.263	61.233	154.123	186.913	241.257	110.465	114.593	29.913	12.393	137.643	227.44	86.527	130.867	36.693	80.84	119.302	ostta04g01910	-0.50105	-1.39387	ostta04g01910	-0.633184	0.281796	ostta04g01910	-0.299	-1.273	-0.332	0.013	0	YES	0	-1	0	0	ostta04g01910	1.265	-0.722
ostta04g01980		CARBOHYDRATE METABOLIC PROCESS	Glycosylation, polysaccharide biosynthesis, glycogenesis & starch	Glycosyl transferase, family 35	glycogen phosphorylase; maltodextrin phosphorylase; Carbohydrate phosphorylase	ACT domain; Carbohydrate phosphorylase	_	In molecular biology, the ACT domain is a protein domain that is found in a variety of proteins involved in metabolism. ACT domains are linked to a wide range of metabolic enzymes that are regulated by amino acid concentration.	_	Glycosyl transferase, family 35	ostta04g01980	2979	752.45	729.9	1953.07	2132.89	1514.83	1567.43	699.04	571.603	2422.18	3046.78	1598.9	2161.36	442.92	299.143	975.273	316.41	444.448	ostta04g01980	-0.0239706	0.35519	ostta04g01980	-0.0985022	2.18152	ostta04g01980	0.093	-0.069	-0.012	0.355	0	0	0	0	0	0	ostta04g01980	-0.335	-0.432
ostta04g02010		TRANSPORT	Synthesis/Transport of metabolites, vitamins and cofactors	Sodium/solute symporter	Cation/acetate_symporter_ActP cation/acetate symporter ActP (E-value=4.1e-63) ; acetate permease (E-value=1.1e-62) ; actP acetate permease (E-value=3.4e-61) ; panF sodium/panthothenate symporter (E-value=1e-59)	_	_	_	_	Sodium/solute symporter	ostta04g02010	1722	263.613	344.453	32.673	65.903	214.037	282.577	358.555	597.197	141.203	151.893	255.027	84.483	557.847	902.173	340.487	481.14	184.134	ostta04g02010	-0.569749	-1.03831	ostta04g02010	-0.323027	-1.84905	ostta04g02010	-0.337	-0.954	-0.364	-0.671	0	0	0	0	0	0	ostta04g02010	-0.11	1.597
ostta04g02030		REGULATORY	Kinase/phosphatase	Leucine-rich repeat, ribonuclease inhibitor subtype	Leucine-rich repeat receptor-like protein kinase/LRR_RI Leucine-rich repeats (LRRs), ribonuclease inhibitor (RI)-like subfamily	Leucine Rich repeat	Leucine-rich repeats are usually involved inprotein-protein interactions	_	_	Leucine-rich repeat, ribonuclease inhibitor subtype	ostta04g02030	2985	17.123	26.053	54.833	20.127	35.803	28.387	38.015	27.977	66.88	6.32	43.44	8.147	44.34	5.197	103.333	26.973	11.5776	ostta04g02030	0.503352	-0.13896	ostta04g02030	2.44276	-0.523755	ostta04g02030	-0.557	1.505	0.372	0.509	YES	0	0	1	0	0	ostta04g02030	3.398	2.415
ostta04g02100		REGULATORY	Replication/Transcription/Translation	SNF2-related.	Probable chromatin-remodeling complex ATPase chain	0	_	_	_	SNF2-related	ostta04g02100	2829	66.2	70.667	88.937	178.26	343.767	548.273	411.09	349.903	107.403	20.53	324.34	220.057	274.027	300.867	188.903	411.49	86.2653	ostta04g02100	-0.333739	-2.02977	ostta04g02100	-0.0909325	-0.804854	ostta04g02100	-0.046	-0.945	-0.637	0.297	0	0	0	0	0	0	ostta04g02100	2.382	0.563
ostta04g02110		REGULATORY	Replication/Transcription/Translation	Exoribonuclease, phosphorolytic domain 2	RIBONUCLEASE PH RELATED	0	_	_	_	PNPase/RNase PH domain	ostta04g02110	1539	100.913	155.623	118.673	398.677	974.393	1556.02	949.89	1067.65	323.657	68.033	823.797	790.597	689.723	789.26	694.723	965.313	425.071	ostta04g02110	-0.567667	-2.55348	ostta04g02110	-0.0455811	-0.645672	ostta04g02110	-0.576	-1.69	-0.639	-0.103	0	YES	0	-1	0	0	ostta04g02110	2.246	0.063
ostta04g02210		TRAFFICKING	Protein degradation	Ankyrin repeat	Ubiquitin-protein ligase/hyperplastic discs protein, HECT superfamily (polyadenylate-binding protein (PABP) has a conserved C-terminal domain (PABC), which is also found in the hyperplastic discs protein (HYD) family of ubiquitin ligases that contain HECT domains)	2 domains: Ankyrin repeats (3 copies), HECT-domain (ubiquitin-transferase)	_	_	_	Ankyrin repeat	ostta04g02210	2505	57.75	46.487	128.993	58.14	228.857	197.75	248.065	215.753	82.003	26.847	101.577	83.143	165.39	125.527	113.937	80.46	48.9191	ostta04g02210	0.356532	-1.60832	ostta04g02210	0.549457	-0.723278	ostta04g02210	0.363	1.209	0.247	0.266	YES	0	0	1	0	0	ostta04g02210	1.607	0.29
ostta04g02380		DEVELOPMENT AND GROWTH	Cell cycle	Histone chaperone, ASF1-like	ASF1 like histone chaperone (E-value=2e-84)	ASF1 like histone chaperone	_	_	_	Histone chaperone, ASF1-like	ostta04g02380	627	211.087	206.05	611.44	640.793	725.917	555.61	241.415	182.547	455.937	314.967	498.637	636.78	179.127	91.573	126.12	47.037	570.678	ostta04g02380	0.175259	-0.0308634	ostta04g02380	0.20824	2.10013	ostta04g02380	0.085	-0.009	0.423	0.469	0	0	0	0	0	0	ostta04g02380	0.53	-0.35
ostta04g02470		METABOLISM	Unknown	Methyltransferase type 11	ubiE/COQ5 methyltransferase family (E-value=3.6e-31); ubiquinone biosynthesis methyltransferase (E-value=7.8e-29); ubiE ubiquinone/menaquinone biosynthesis methyltransferase (E-value=5.8e-25)	Methyltransferase domain	Ubiquinone/menaquinone biosynthesis, biotin and sterol biosynthesis and phosphatidylethanolamine methylation	_	_	Methyltransferase type 11	ostta04g02470	681	70.453	59.57	98.43	70.12	131.607	147.72	174.625	170.717	69.637	141.15	70.24	189.967	118.27	177.183	185.83	265.56	196.501	ostta04g02470	0.0841866	-1.06249	ostta04g02470	-0.800205	-0.663967	ostta04g02470	0.292	0.548	-0.13	0.098	0	0	0	0	0	0	ostta04g02470	-1.024	-1.433
ostta04g02490		TRANSPORT	Sulfur metabolism	Sodium/sulphate symporter	Sodium:sulfate symporter transmembrane region; InterPro: Integral membrane proteins that mediate the intake of a wide variety of molecules with the concomitant uptake of sodium ions	Sodium:sulfate symporter transmembrane region	11 strong transmembrane helices	_	_	Sodium/sulphate symporter	ostta04g02490	1698	71.973	107.55	1200.52	1571.22	1171.09	1371.47	688.525	777.687	1757.19	2566.18	1107.76	1887.89	261.373	351.603	202.957	50.817	557.487	ostta04g02490	-0.289348	-0.441702	ostta04g02490	-0.544569	3.0765	ostta04g02490	-0.529	-0.33	-0.191	-0.11	0	0	0	0	0	0	ostta04g02490	-0.55	-0.766
ostta04g02550		CARBON FIXATION	Calvin cycle, C4 metabolism & photorespiration	Single hybrid motif	glycine cleavage system H protein	0	_	_	_	Single hybrid motif	ostta04g02550	516	56.85	43.613	39.11	32.17	11.753	13.503	12.365	12.81	21.133	49.947	31.303	30.277	18.933	31.437	21.12	23.62	54.499	ostta04g02550	0.231948	1.74792	ostta04g02550	-0.543716	0.475809	ostta04g02550	0.431	0.34	-0.163	0.014	0	0	0	0	0	0	ostta04g02550	-1.245	0.054
ostta04g02670		REGULATORY	Ribosome-related	Nicotinamide N-methyltransferase-like	Methyltransf_16: Putative methyltransferase (E-value=2e-22); Ribosomal protein L11 methyltransferase (PrmA) (E-value=1.3e-15)	Putative methyltransferase	Putative nicotinamide N-methyltransferases involved in rDNA silencing and in lifespan determination	_	_	Nicotinamide N-methyltransferase-like	ostta04g02670	945	1.12	1.127	2.757	1.88	46.197	26.873	37.94	30.707	2.203	1.43	18.777	2.677	33.003	10.973	8.57	5.533	15.3285	ostta04g02670	0.531406	-4.17809	ostta04g02670	1.55606	-1.17931	ostta04g02670	0.049	0.605	0.818	0.37	0	0	0	0	0	0	ostta04g02670	0.621	2.814
ostta04g02760		REGULATORY	ZINC	Zinc finger, HIT-type	The function of this domain is unknown but it is mainly found in nuclear proteins involved in gene regulation and chromatin remodeling.	HIT zinc finger	_	_	_	Zinc finger, HIT-type	ostta04g02760	897	13.2	15.4	13.52	9.673	90.993	66.023	83.46	103.023	29.11	7.303	51.793	65.333	89.867	105.937	61.977	88.3	62.3545	ostta04g02760	0.0512361	-2.70608	ostta04g02760	-0.196601	-1.1673	ostta04g02760	-0.173	0.541	0.499	-0.238	0	0	0	0	0	0	ostta04g02760	1.991	-0.333
ostta04g02770		REGULATORY	Replication/Transcription/Translation	Helicase, C-terminal	ATP-dependent RNA helicase DeaD	0	_	_	_	Helicase, C-terminal	ostta04g02770	2082	83.03	112.617	25.873	31.09	471.937	737.903	1083.04	2333.59	44.423	15.11	301.503	96.89	643.737	999.74	189.023	332.887	225.216	ostta04g02770	-0.949942	-4.18954	ostta04g02770	-0.293292	-2.23896	ostta04g02770	-0.392	-0.206	-0.608	-1.042	0	YES	0	0	0	-1	ostta04g02770	1.552	1.641
ostta04g02840	YES	IRON UPTAKE AND HOMEOSTASIS	Iron metabolism	Cytochrome b561/ferric reductase transmembrane	STKc_PRKX_like Catalytic domain of PRKX-like Protein Serine/Threonine Kinases(E-value=2e-57). SIMILAR TO STROMAL CELL DERIVED FACTOR 2-LIKE PROTEIN (E-value=7.1e-42) ; CYTOCHROME B561-RELATED (E-value=3.5e-31); Cyt_b561_CG1275_like Non-vertebrate eumetazoan cytochrome b(561)( E-value=1.4e-29) ; Probable transmembrane ascorbate ferrireductase 2 of Arabidopsis (E-value=2e-28)	0	cytochromes b561 family protein; no homology with yeast of Chlamydomonas ferrireductase	_	_	Cytochrome b561/ferric reductase transmembrane	ostta04g02840	1353	199.05	210.537	224.617	225.993	143.113	203.943	147.575	176.76	278.3	111.1	223.477	63.127	294.273	88.28	426.213	142.297	145.91	ostta04g02840	-0.193852	0.357043	ostta04g02840	1.59188	-0.491893	ostta04g02840	-0.032	0.049	-0.474	-0.195	0	0	0	0	0	0	ostta04g02840	1.321	1.824
ostta04g02850		REGULATORY	ZINC	Zinc finger, Dof-type	homology of only small part of the protein: Dof domain, zinc finger; phenylacetate-CoA oxygenase	Dof domain, zinc finger	_	_	_	Zinc finger, Dof-type	ostta04g02850	1542	4051.63	4733.68	3503.25	3618.62	554.117	633.52	1189.11	1639.51	1958.09	4004.25	627.007	384.763	1534.45	1629.54	4455.79	9271.76	1774.85	ostta04g02850	-0.19248	1.98549	ostta04g02850	-0.834279	-1.2761	ostta04g02850	-0.176	0.012	-0.157	-0.398	0	0	0	0	0	0	ostta04g02850	-1.037	0.706
ostta04g02880	YES	SURFACE	Iron-containing	Oxoglutarate/iron-dependent dioxygenase	Prolyl 4-hydroxylase; 2OG-Fe(II) oxygenase	Enzymes with the Fe(2+) and 2-oxoglutarate (2OG)-dependent dioxygenase domain typically catalyse the oxidation of an organic substrate using a dioxygen molecule, mostly by using ferrous iron as the active site cofactor and 2OG as a co-substrate which is decarboxylated to succinate and CO2	Note: this gene was repressed in all conditions in EL s experiments, but another putative 2OG-Fe(II) oxigenase gene was induced: ostta03g02120. Here the sequence fits better with the Non-heme iron dioxygenase proly hydroxylase. (Post-translational modification of proteins)	Hyp is abundant in a large class of proteins, termed hydroxyproline-rich glycoproteins (HPRGs), in which 15‚Äì25% of the residues are Hyp. HPRGs are the major proteinaceous components of the cell walls in higher plants and green algae	_	Oxoglutarate/iron-dependent dioxygenase	ostta04g02880	1494	13.98	19.813	8.983	10.56	50.043	73.18	101.515	255.147	40.45	11.66	50.483	11.49	101.98	154.607	83.12	108.16	45.8154	ostta04g02880	-1.03515	-3.14571	ostta04g02880	-0.0505756	-1.96361	ostta04g02880	-0.456	-0.172	-0.512	-1.265	0	YES	0	0	0	-1	ostta04g02880	1.79	2.137
ostta04g02890		STRESS AND REDOX RESPONSE	Sulfur metabolism	unnamed product	One short domain (45 aa): Member of the Rhodanese Homology Domain superfamily	0	_	_	_	unnamed product	ostta04g02890	876	21.52	31.54	51.833	32.51	49.053	56.27	58.34	49.15	67.307	16.783	88.813	35.71	81.56	47.893	85.163	41.45	58.1403	ostta04g02890	0.0924057	-0.627474	ostta04g02890	1.18093	-0.294411	ostta04g02890	-0.503	0.73	-0.161	0.313	0	0	0	0	0	0	ostta04g02890	1.999	1.318
ostta04g02930		REGULATORY	Replication/Transcription/Translation	SAND domain-like	MA3 domain; InterPro: This entry represents the MI domain (after MA-3 and eIF4G), it is a protein-protein interaction module of ~130 amino acids. It appears in several translation factors/SAND domain	SAND domain. The precise function of the protein domain SAND remains to be determined. Nevertheless, it is thought to be a DNA binding domain despite its beta structure.	_	_	_	SAND domain-like	ostta04g02930	2100	113.513	101.503	34.833	30.833	264.753	267.52	422.085	600.68	50.687	17.763	185.21	156.537	326.427	482.413	181.037	319.973	105.826	ostta04g02930	-0.260322	-2.46574	ostta04g02930	-0.393369	-1.6726	ostta04g02930	0.21	0.235	0.022	-0.444	0	0	0	0	0	0	ostta04g02930	1.508	0.245
ostta04g03010		TRANSPORT	Carbon transport	Bicarbonate transporter	HCO3- transporter family, only partial structure. sulP high affinity sulphate transporter 1. The SulP family is a large and ubiquitous family with over 30 sequenced members derived from bacteria, fungi, plants and animals	2 domains: HCO3- transporter family	_	_	_	Bicarbonate transporter, C-terminal	ostta04g03010	2460	66.82	54.037	75.593	38.72	50.137	55.977	74.93	78.447	115.73	127.72	99.8	79.093	84.23	77.25	72.56	68.863	30.9936	ostta04g03010	0.234636	-0.141408	ostta04g03010	0.0769651	0.478216	ostta04g03010	0.355	1.024	-0.123	0	YES	0	0	1	0	0	ostta04g03010	-0.147	0.336
ostta04g03110		CYTOSKELETON	Molecular motor	P-loop containing nucleoside triphosphate hydrolase	Kinesin-like protein	0	_	_	_	Kinesin, motor domain	ostta04g03110	4371	119.067	166.657	202.24	559.737	1042.31	1704.52	1081	1008.95	267.93	61.663	1040.9	980.53	677.07	1027.51	368.173	780.69	158.558	ostta04g03110	-0.492569	-2.20574	ostta04g03110	-0.275895	-0.279307	ostta04g03110	-0.438	-1.411	-0.673	0.165	0	YES	0	-1	0	0	ostta04g03110	2.115	0.089
ostta04g03120		UNKNOWN	Unknown	unnamed product	Nothing significant	0	_	_	_	unnamed product	ostta04g03120	837	130.617	170.503	52.723	79.053	45.017	51.26	136.475	196.463	41.84	54.057	31.593	8.41	97.483	129.24	204.003	354.487	133.156	ostta04g03120	-0.445772	0.0122915	ostta04g03120	-0.541631	-2.5218	ostta04g03120	-0.334	-0.526	-0.151	-0.459	0	0	0	0	0	0	ostta04g03120	-0.376	1.907
ostta04g03140		UNKNOWN	Unknown	Protein of unknown function DUF2410	Hypothetical protein (DUF2410)	0	_	_	_	Protein of unknown function DUF2410	ostta04g03140	546	148.063	220.24	56.347	74.563	38.387	34.017	131.425	178.68	78.05	65.52	62.427	11.283	156.657	143.673	323.507	492.82	253.624	ostta04g03140	-0.438503	0.383282	ostta04g03140	-0.20044	-2.35623	ostta04g03140	-0.522	-0.346	0.212	-0.377	0	0	0	0	0	0	ostta04g03140	0.248	2.475
ostta04g03320		STRESS AND REDOX RESPONSE	Redox, thiol-related	Glutathione S-transferase, N-terminal	glutathione S-transferase; stringent starvation protein A; GSH-dependent disulfide bond oxidoreductase; maleylacetoacetate isomerase; Glutaredoxin; glutamate-tRNA ligase etc...	Glutathione S-transferase, N-terminal domain; Glutathione S-transferase, C-terminal domain	_	_	_	Glutathione S-transferase, N-terminal	ostta04g03320	693	67.087	122.153	17.893	19.303	35.11	38.73	88.46	173.817	18.983	7.197	21.193	5.677	88.443	59.64	90.043	168.86	92.2248	ostta04g03320	-0.760537	-0.567789	ostta04g03320	-0.14195	-2.91615	ostta04g03320	-0.814	-0.053	-0.105	-0.909	0	0	0	0	0	0	ostta04g03320	1.396	1.904
ostta04g03330		DEVELOPMENT AND GROWTH	Ribosome-related	unnamed product	homology of only small part of the protein: 50S ribosomal protein L24; rplX 50S ribosomal protein	0	_	_	_	unnamed product	ostta04g03330	618	375.94	600.6	92.353	154.85	20.323	24.697	131.85	322.833	78.49	178.157	39.22	5.617	142.79	95.977	516.547	969.25	379.196	ostta04g03330	-0.828967	1.29045	ostta04g03330	-0.684	-2.51214	ostta04g03330	-0.626	-0.688	-0.244	-1.227	0	YES	0	0	0	-1	ostta04g03330	-1.187	2.804
ostta04g03480		METABOLISM	Synthesis/Transport of metabolites, vitamins and cofactors	unnamed product	ubiE/COQ5 methyltransferase family	Methyltransferase domain	This family also includes methyltransferases involved in biotin and sterol biosynthesis and in phosphatidylethanolamine methylation	_	_	unnamed product	ostta04g03480	759	41.94	31.943	81.093	61.927	65.423	52.013	47.61	49.707	76.637	29.92	63.857	56.37	73.463	46.93	72.827	35.3	73.0369	ostta04g03480	0.270099	0.0143054	ostta04g03480	0.763531	-0.0109535	ostta04g03480	0.441	0.447	0.367	0.003	0	0	0	0	0	0	ostta04g03480	1.353	0.183
ostta04g03490		DEVELOPMENT AND GROWTH	Cell cycle	Telomerase ribonucleoprotein complex - RNA-binding domain	Telomerase_RBD: Telomerase ribonucleoprotein complex - RNA binding domain	2 domains: Telomerase ribonucleoprotein complex, Reverse transcriptase	_	_	_	Telomerase ribonucleoprotein complex - RNA-binding domain	ostta04g03490	3651	479.5	435.02	998.313	535.147	863.397	778.243	763.96	570.88	1125.39	504.937	1041.92	462.04	628.113	231.06	880.28	317.033	181.718	ostta04g03490	0.420832	-0.281911	ostta04g03490	1.27808	0.607716	ostta04g03490	0.189	0.958	0.187	0.486	0	0	0	0	0	0	ostta04g03490	1.151	1.175
ostta04g03570		PHOTOSYNTHESIS	PSII	unnamed product	photosystem II protein Psb27	0	_	_	_	unnamed product	ostta04g03570	546	105.63	197.247	302.01	362.827	88.367	78.17	42.665	31.68	218.473	376.387	88.27	108.603	24.793	5.02	65.193	20.86	242.238	ostta04g03570	-0.314067	2.00177	ostta04g03570	-0.363992	2.76198	ostta04g03570	-0.851	-0.206	0.213	0.494	0	0	0	0	0	0	ostta04g03570	-0.79	-0.296
ostta04g03640		REGULATORY	Replication/Transcription/Translation	unnamed product	substrate binding domain of LysR-type transcriptional regulator MleR	No result	_	_	_	unnamed product	ostta04g03640	345	148.657	43.58	157.29	81.963	69.537	37.49	50.075	24.097	77.937	88.333	54.03	36.473	47.09	22.667	106.697	54.35	199.324	ostta04g03640	1.18102	1.24715	ostta04g03640	0.499592	0.153196	ostta04g03640	1.818	0.999	0.927	1.119	YES	0	1	0	0	1	ostta04g03640	-0.185	0.569
ostta04g03650		REGULATORY	ZINC	unnamed product	Zinc finger, ZZ type; InterPro: Zinc finger (Znf) domains are relatively small protein motifs which contain multiple finger-like protrusions that make tandem contacts with their target molecule. Some of these domains bind zinc, but many do not; instead binding other metals such as iron, or no metal at all.	0	_	_	_	unnamed product	ostta04g03650	429	671.063	257.927	1035.18	541.043	666.247	365.063	812.105	475.65	613.85	668.217	359.827	483.54	596.4	762.28	1657.37	1544.67	1676.93	ostta04g03650	0.957266	0.111344	ostta04g03650	-0.0998069	-1.10114	ostta04g03650	1.429	0.994	0.904	0.838	YES	0	1	0	0	0	ostta04g03650	-0.127	-0.425
ostta04g03720	YES	IRON UPTAKE AND HOMEOSTASIS	Iron transport (putative)	P-loop containing nucleoside triphosphate hydrolase	Fe2+ transport system protein B (E-value=9.4e-33); Dynamin-like C-terminal Eps15 homology domain (E-value=3.1e-26)	Dynamin family	2 strong transmembrane helices	_	_	Dynamin, GTPase domain	ostta04g03720	1377	365.173	339.45	534.393	494.657	416.113	378.593	211.785	177.103	390.49	408.643	342.22	404.467	135.457	75.983	96.16	27.043	217.762	ostta04g03720	0.136164	0.550271	ostta04g03720	0.073882	2.20431	ostta04g03720	0.155	0.17	0.173	0.323	0	0	0	0	0	0	ostta04g03720	-0.07	-0.238
ostta04g03850		REGULATORY	Ribosome-related	Unnamed product	rRNA processing/ribosome biogenesis	0	_	_	_	unnamed product	ostta04g03850	2379	61.233	46.55	13.583	12.373	151.34	253.267	301.235	515.143	31.313	12.273	150.3	34.117	242.37	311.793	92.067	109.44	61.4333	ostta04g03850	-0.648605	-3.18099	ostta04g03850	0.141876	-1.7243	ostta04g03850	0.444	0.192	-0.706	-0.708	0	0	0	0	0	0	ostta04g03850	1.347	2.141
ostta04g04050		REGULATORY	Replication/Transcription/Translation	Armadillo-type fold	DNA_pol_phi: DNA polymerase phi (E-value=4.5e-137)	N/A	_	_	NA	Armadillo-type fold	ostta04g04050	3516	210.977	236.663	63.79	55.87	630.643	1004.66	1271.42	2597.78	105.54	39.73	473.373	185.277	655.403	1214.15	281.423	456.703	168.576	ostta04g04050	-0.83909	-3.27615	ostta04g04050	-0.322638	-1.6964	ostta04g04050	-0.117	0.249	-0.635	-0.966	0	0	0	0	0	0	ostta04g04050	1.406	1.355
ostta04g04080		TRANSPORT	Sulfur metabolism	Sodium/sulphate symporter	Sodium:sulfate symporter transmembrane region (E-value=3.6e-66). CitT Di- and tricarboxylate transporters (E-value=1.5e-45)	0	_	_	_	Sodium/sulphate symporter	ostta04g04080	1467	519.563	541.103	87.1	199.813	874.943	1251.62	1751.51	2922.48	127.18	31.987	573.947	191.523	1227.74	1742.03	565.41	996.9	579.62	ostta04g04080	-0.60412	-2.33442	ostta04g04080	-0.248075	-2.29197	ostta04g04080	-0.009	-1.14	-0.48	-0.672	0	YES	0	-1	0	0	ostta04g04080	1.987	1.586
ostta04g04150		PHOTOSYNTHESIS	PSI	PetM of cytochrome b6/f complex subunit 7	cytochrome b6-f complex subunit PetM	PetM family of cytochrome b6f complex subunit 7	_	_	_	PetM of cytochrome b6/f complex subunit 7	ostta04g04150	195	182.44	218.83	115.707	172.413	27.413	29.46	18.705	44.78	132.74	197.157	54.23	25.883	64.053	21.59	283.94	233.347	584.195	ostta04g04150	-0.43412	2.50814	ostta04g04150	0.162177	-0.555208	ostta04g04150	-0.212	-0.517	-0.066	-1.196	0	0	0	0	0	0	ostta04g04150	-0.574	1.07
ostta04g04250		UNKNOWN	Unknown	unnamed product	Nothing significant	0	_	_	_	unnamed product	ostta04g04250	609	58.24	70.27	67.083	97.203	465.403	729.837	691.68	1065.75	101.13	27.95	427.023	547.52	995.063	2121.78	185.71	345.607	820.735	ostta04g04250	-0.613859	-3.32962	ostta04g04250	-0.831965	-1.72401	ostta04g04250	-0.221	-0.477	-0.612	-0.558	0	0	0	0	0	0	ostta04g04250	1.852	-0.358
ostta04g04260		TRAFFICKING	Protein sorting/Vesicular transport	Armadillo-like helical	ARF guanine nucleotide exchange factor ( E-value=0 ); SEC7 domain proteins (E-value=9.5e-93)	Sec7 domain; Guanine nucleotide exchange factor in Golgi transport N-terminal; DUF1981; Dimerisation and cyclophilin-binding domain of Mon2; C-terminal region of Mon2 protein	The Sec7 domain is a guanine-nucleotide-exchange-factor	Guanine Nucleotide Exchange Factors (GEFs) are proteins involved in the activation of small GTPases	_	Domain of unknown function DUF1981, SEC7 associated	ostta04g04260	5223	1882.98	1595.2	1949.1	1367.64	1404.71	1526.15	1711.41	1495.91	2376.72	1609.72	2098.88	1215.57	1365.25	681.24	1653.45	799.583	295.969	ostta04g04260	0.215278	0.146621	ostta04g04260	0.799264	0.698181	ostta04g04260	0.288	0.57	-0.083	0.26	0	0	0	0	0	0	ostta04g04260	0.558	0.789
ostta04g04265		TRAFFICKING	Protein sorting/Vesicular transport	Longin-like domain	Sedlin, trafficking protein particle complex protein 2	Sedlin, N-terminal conserved region	_	_	_	hypothetical protein	ostta04g04265	456	129.953	121.3	154.483	141.413	121.203	88.863	70.76	74.74	139.997	104.113	113.18	100.487	85.623	26.443	105.547	22.733	219.413	ostta04g04265	0.159892	0.620399	ostta04g04265	0.8057	0.92669	ostta04g04265	0.149	0.187	0.485	-0.014	0	0	0	0	0	0	ostta04g04265	0.423	0.173
ostta04g04390		CARBOHYDRATE METABOLIC PROCESS	Krebs cycle	Succinyl-CoA synthetase-like	SucC Succinyl-CoA synthetase, beta subunit (heme synthesis)	ATP-grasp domain; CoA-ligase	_	_	_	Succinyl-CoA synthetase-like	ostta04g04390	1245	325.023	238.27	956.85	785.377	978.53	869.66	627.98	571.073	952.56	635.55	968.07	1116.12	605.527	398.827	616.29	117.513	540.322	ostta04g04390	0.228951	-0.40226	ostta04g04390	0.470284	1.07869	ostta04g04390	0.497	0.343	0.207	0.203	0	0	0	0	0	0	ostta04g04390	0.58	-0.203
ostta04g04420		CARBON FIXATION	Calvin cycle, C4 metabolism & photorespiration	Fructose-bisphosphate aldolase, class-I	fructose-bisphosphate aldolase	Fructose-bisphosphate aldolase class-I	_	_	_	Fructose-bisphosphate aldolase, class-I	ostta04g04420	1209	883.983	1106.84	464.303	610.38	133.517	129.023	219.76	233.897	270.7	497.913	103.03	28.197	246.777	97.707	827.493	1137.83	361.422	ostta04g04420	-0.289666	2.09615	ostta04g04420	-0.282684	-1.35905	ostta04g04420	-0.275	-0.336	0.086	-0.025	0	0	0	0	0	0	ostta04g04420	-0.884	1.872
ostta04g04430		METABOLISM	Moonlighting	Short-chain dehydrogenase/reductase SDR, AD(P)-binding Rossmann-fold domains	short chain dehydrogenase	SDRs are a functionally diverse family of oxidoreductases that have a single domain with a structurally conserved Rossmann fold (alpha/beta folding pattern with a central beta-sheet), an NAD(P)(H)-binding region, and a structurally diverse C-terminal region.	_	_	_	Short-chain dehydrogenase/reductase SDR	ostta04g04430	1242	250.21	317.337	63.44	88.797	41.16	41.123	109.005	88.21	35.883	54.753	29.67	6.957	104.993	66.113	220.99	370.977	95.0895	ostta04g04430	-0.206833	1.36158	ostta04g04430	-0.348526	-2.57461	ostta04g04430	-0.293	-0.427	0.038	0.37	0	0	0	0	0	0	ostta04g04430	-0.614	2.089
ostta04g04500		TRAFFICKING	Protein degradation	UBX	UBX (ubiquitin regulatory X) domain	UBX domain	Probable role in targeted protein degradation	_	_	UBX	ostta04g04500	1059	149.86	149.103	129.45	123.337	93.547	91.12	63.305	71.28	127.08	148.013	104.25	127.197	67.157	24.24	76.127	40.327	93.5666	ostta04g04500	0.00436939	0.78742	ostta04g04500	0.140423	1.28105	ostta04g04500	0.057	0.129	0.074	-0.107	0	0	0	0	0	0	ostta04g04500	-0.224	-0.284
ostta04g04680		CYTOSKELETON	CALCIUM AND OTHER IONS	IQ motif, EF-hand binding site	CAMSAP CH domain; InterPro: This domain is the N-terminal CH domain from calmodulin-regulated spectrin-associated proteins - CAMSAP proteins/Calponin homology (CH) domain	Calponin homology (CH) domain, CAMSAP CH domain, 6 IQ calmodulin-binding motives. Calponin homology domain (or CH domain) is a family of actin binding domains found in both cytoskeletal proteins and signal transduction proteins	_	_	_	IQ motif, EF-hand binding site	ostta04g04680	4452	70.88	102.283	106.89	323.707	609.003	863.477	608.14	538.94	164.593	53.423	746.833	648.557	447.487	605.247	280.25	490.763	93.5039	ostta04g04680	-0.390167	-2.11544	ostta04g04680	-0.133348	-0.176693	ostta04g04680	-0.478	-1.541	-0.467	0.24	0	YES	0	-1	0	0	ostta04g04680	1.619	0.207
ostta04g04770		REGULATORY	IRON?	Myb domain, plants	Myb-like DNA-binding domain	Myb-like DNA-binding domain	MYB10 and MYB72 are required for growth under iron-limiting conditions (PLoS Genet. 2013 Nov;9(11):e1003953. doi: 10.1371)	_	_	Myb domain, plants	ostta04g04770	819	142.347	173.397	599.18	826.367	86.633	86.217	29.955	42.86	924.887	1387.81	335.803	674.58	121.12	117.883	575.62	596.157	512.883	ostta04g04770	-0.395197	2.82036	ostta04g04770	-0.504053	1.23544	ostta04g04770	-0.235	-0.405	0.043	-0.454	0	0	0	0	0	0	ostta04g04770	-0.59	-1.005
ostta04g04790		TRAFFICKING	Protein sorting/Vesicular transport	Vacuolar protein sorting-associated protein 62	too long for Hhpred	3 different DUFs; EF-hand domain; EF-hand domain pair	_	_	_	Vacuolar protein sorting-associated protein 62	ostta04g04790	13818	2503.77	1708.05	2443.94	1645.12	1877.5	2492.51	3445.31	2018.25	3365.77	3452.91	2706.25	2069.37	1226.27	769.247	1386.85	298.55	151.115	ostta04g04790	0.385145	-0.244424	ostta04g04790	0.398204	1.65501	ostta04g04790	0.597	0.63	-0.372	0.839	0	0	0	0	0	0	ostta04g04790	-0.041	0.388
ostta04g04870		DEVELOPMENT AND GROWTH	Ribosome-related	Ribosomal protein L7/L12, C-terminal	ribosomal protein L12	Ribosomal protein L7/L12 C-terminal domain	_	_	_	Ribosomal protein L7/L12, C-terminal	ostta04g04870	498	1321.19	1368.2	232.533	456.283	179.413	292.157	406.455	838.9	334.813	451.17	416.237	110.943	997.07	1278.92	900.803	1298.84	1365.96	ostta04g04870	-0.465904	0.976017	ostta04g04870	-0.245218	-1.76827	ostta04g04870	-0.001	-0.914	-0.667	-0.979	0	0	0	0	0	0	ostta04g04870	-0.434	1.911
ostta04g04890		UNKNOWN	Unknown	unnamed product.	Nothing significant	0	_	_	_	unnamed product	ostta04g04890	714	2.72	7.367	26.077	28.357	446.84	453.807	246.11	323.577	38.903	5.17	161.823	350.233	139.627	212.643	24.333	7.617	216.667	ostta04g04890	-0.171729	-4.48902	ostta04g04890	-0.657123	0.532329	ostta04g04890	-1.384	-0.063	0.014	-0.329	0	0	0	0	0	0	ostta04g04890	2.907	-1.11
ostta04g04900		REGULATORY	Replication/Transcription/Translation	Initiator tRNA phosphoribosyl transferase	As the initiator tRNA participates both in the initiation and elongation of translation, the 2 -O-ribosyl phosphate modification discriminates the initiator tRNAs from the elongator tRNAs	0	_	_	_	Initiator tRNA phosphoribosyl transferase	ostta04g04900	1515	3.727	1.11	12.343	15.86	114.6	119.51	96.995	98.223	13.147	2.207	46.077	55.39	46.857	66.03	16.407	3.643	29.3781	ostta04g04900	-0.0437346	-3.66013	ostta04g04900	-0.0548129	-0.184958	ostta04g04900	1.804	-0.302	-0.023	0.048	0	0	0	0	0	0	ostta04g04900	2.571	-0.263
ostta04g04930		REGULATORY	Replication/Transcription/Translation	Nucleotide-binding, alpha-beta plait	ELAV-like_protein_4 ELAV/HuD family splicing factor (E-value=1.5e-34)	RNA recognition motif. (a.k.a. RRM, RBD, or RNP domain) (2 X)	The RRM motif is probably diagnostic of an RNA binding protein. RRMs are found in a variety of RNA binding proteins, including various hnRNP proteins, proteins implicated in regulation of alternative splicing, and protein components of snRNPs..	_	_	Nucleotide-binding, alpha-beta plait	ostta04g04930	834	4.937	7.527	5.647	2.493	12.48	39.377	70.965	194.743	1.127	2.113	18.313	3.417	51.437	101.04	9.41	16.817	40.6057	ostta04g04930	-1.36717	-3.88222	ostta04g04930	-0.613739	-2.7907	ostta04g04930	-0.557	1.241	-1.623	-1.392	0	YES	0	0	-1	-1	ostta04g04930	-0.912	2.426
ostta04g05210		REGULATORY	ZINC	Zinc finger, GRF-type.	Exonuclease/endonuclease/phosphatase superfamily	0	_	_	_	Zinc finger, GRF-type	ostta04g05210	1263	75.503	69.83	196.267	110.51	214.81	170.897	226.715	169.947	257.727	40.997	279.363	80.423	212.923	73.707	304.44	60.987	125.942	ostta04g05210	0.451962	-0.789831	ostta04g05210	2.03738	0.0141856	ostta04g05210	0.164	0.888	0.366	0.481	0	0	0	0	0	0	ostta04g05210	2.648	1.801
ostta04g05280		REGULATORY	Replication/Transcription/Translation	Helicase, C-terminal	helicase; ATP-dependent RNA helicase; Superfamily II DNA and RNA helicases etc... ; DNA/RNA helicase, DEAD/DEAH box type, N-terminal	DEAD/DEAH box helicase; Helicase conserved C-terminal domain	_	_	_	Helicase, C-terminal	ostta04g05280	1851	2934.8	1643.15	1361.85	548.52	1824.57	1461.12	3249.43	3405.5	1027.4	455.72	1945.21	619.233	2374.73	2160.86	2094.56	1394.33	962.35	ostta04g05280	0.408782	-0.615413	ostta04g05280	0.684495	-0.987178	ostta04g05280	0.885	1.37	0.357	-0.002	YES	0	0	1	0	0	ostta04g05280	1.169	1.654
ostta04g05310		UNKNOWN	Unknown	unnamed product	Nothing significant	0	_	_	_	unnamed product	ostta04g05310	675	63.487	50.603	80.933	39.137	82.137	58.513	82.615	91.843	83.02	71.453	81.057	65.553	158.623	120.09	155.387	143.243	132.194	ostta04g05310	0.363461	-0.426775	ostta04g05310	0.255466	-0.93698	ostta04g05310	0.378	1.108	0.526	-0.088	YES	0	0	1	0	0	ostta04g05310	0.212	0.308
ostta04g05380	YES	CARBON METABOLISM	Amino acid metabolism	AMP-dependent synthetase/ligase. Peptide synthase	alpha_am_amid L-aminoadipate-semialdehyde dehydrogenase	Members of this protein family are L-aminoadipate-semialdehyde dehydrogenase (EC 1.2.1.31), product of the LYS2 gene. Also high probability (E<E-73) : entF enterobactin synthase subunit F ; acyl-CoA synthetase	Lys2 is a alpha aminoadipate reductase that catalyses the reduction of alpha-aminoadipate to alpha-aminoadipate 6-semialdehyde, the fifth step in lysine biosynthesis	_	_	AMP-dependent synthetase/ligase	ostta04g05380	4485	29.383	35.563	194.327	217.503	561.443	660.637	609.055	635.827	206.24	48.69	581.087	739.567	467.757	661.18	136.857	81.143	81.7483	ostta04g05380	-0.152281	-2.36891	ostta04g05380	-0.136887	0.226049	ostta04g05380	-0.229	-0.104	-0.198	0.004	0	0	0	0	0	0	ostta04g05380	2.079	-0.345
ostta04g05570		SURFACE	Glycosylation, polysaccharide biosynthesis, glycogenesis & starch	Galectin, carbohydrate recognition domain	Galactoside-binding lectin; beta-1,3-galactosyltransferase; Starch binding domain	Galactoside-binding lectin	_	_	_	Galectin, carbohydrate recognition domain	ostta04g05570	1215	910.787	1032.52	1344.03	1899.99	1460.89	1420.72	717.935	812.32	1350.91	2308.62	899.08	1923.33	366.78	559.883	215.743	269.93	899.869	ostta04g05570	-0.220383	0.233557	ostta04g05570	-0.837335	2.19754	ostta04g05570	-0.131	-0.441	0.077	-0.113	0	0	0	0	0	0	ostta04g05570	-0.777	-1.095
ostta04g05580		UNKNOWN	Unknown	unnamed product	N/A	Spider insecticidal peptide	_	_	_	unnamed product	ostta04g05580	1383	20.72	25.827	24.15	28.827	29.983	23.347	22.585	21.313	37.31	14.977	38.943	15.45	25.78	9.08	38.32	9.673	17.4568	ostta04g05580	-0.0272357	0.0333338	ostta04g05580	1.49412	0.360816	ostta04g05580	-0.266	-0.199	0.398	0.149	0	0	0	0	0	0	ostta04g05580	1.312	1.335
ostta05g00100	YES	FATTY ACIDS AND LIPIDS	Iron-containing	Cytochrome b5-like heme/steroid binding domain	Delta6-acyl-lipid desaturase-like protein	2 domains: Cytochrome b5-like Heme/Steroid binding, Fatty acid desaturase	delta6-acyl-lipid desaturase-like protein has oxidoreductase activity (with one heme group). Reduction of molecular oxygen to water. Fatty acid biosynthesis.	_	s, a primary role for the cytochrome b5 electron transfer system is to supply reductant for the synthesis of the polyunsaturated fatty acids linoleic acid (18:2) and a-linolenic acid (18:3) , which are integral to the function of cellular membranes	Cytochrome b5-like heme/steroid binding domain	ostta05g00100	1290	1699.88	2064.62	438.573	532.753	85.69	76.307	194.335	197.227	351.69	515.65	152.777	23.257	437.337	249.907	1485.23	2972.68	556.1	ostta05g00100	-0.24731	3.09451	ostta05g00100	-0.631902	-2.30086	ostta05g00100	-0.231	-0.223	0.204	0.044	0	0	0	0	0	0	ostta05g00100	-0.557	2.714
ostta05g00160		DEVELOPMENT AND GROWTH	Cell cycle	CST complex subunit CTC1, plant	CTC1: CST, telomere maintenance, complex subunit CTC1	CTC1 is one of the three components of the CST complex that assists Shelterin to protect the ends of telomeres from attack by DNA-repair mechanisms. This family largely represents sequences from plants species.	_	_	_	CST complex subunit CTC1, plant	ostta05g00160	3363	165.83	141.967	370.957	242.113	283.157	275.457	345.8	209.853	343.697	156.157	345.46	179.97	312.463	208.42	354.57	147.983	75.8968	ostta05g00160	0.422754	-0.274759	ostta05g00160	0.968593	0.00260016	ostta05g00160	0.273	0.675	0.077	0.787	0	0	0	0	0	0	ostta05g00160	1.134	0.942
ostta05g00310		REGULATORY	ZINC	Zinc finger, RING-type, conserved site	PHD-zinc-finger like domain	PHD (homeodomain) zinc finger domain [PMID: 7701562,], which is a C4HC3 zinc-finger-like motif found in nuclear proteins thought to be involved in chromatin-mediated transcriptional regulation. The PHD finger motif is reminiscent of, but distinct from the C3HC4 type RING finger.	_	_	_	BRCT domain	ostta05g00310	1770	106.1	93.783	313.74	218.16	247.12	207.55	159.405	106.31	371.79	83.767	333.427	129.333	206.127	59.533	351.98	51.42	107.329	ostta05g00310	0.400512	0.0226166	ostta05g00310	1.95962	0.456272	ostta05g00310	0.227	0.582	0.288	0.65	0	0	0	0	0	0	ostta05g00310	2.146	1.369
ostta05g00320		UNKNOWN	Unknown	unnamed product	nothing significant	0	_	_	_	unnamed product	ostta05g00320	339	34.95	63.5	137.09	210.073	65.823	63.893	28.345	27.437	142.253	151.96	64.833	88.45	39.473	13.707	76.417	57.273	233.311	ostta05g00320	-0.453498	1.25987	ostta05g00320	0.0525387	1.25536	ostta05g00320	-0.81	-0.557	0.08	0.111	0	0	0	0	0	0	ostta05g00320	-0.099	-0.445
ostta05g00360		METABOLISM	Synthesis/Transport of metabolites, vitamins and cofactors	Methyltransferase type 11	Ubie_methyltran: ubiE/COQ5 methyltransferase family	Methyltransferase domain. S-adenosylmethionine-dependent methyltransferase	This family also includes methyltransferases involved in biotin and sterol biosynthesis and in phosphatidylethanolamine methylation	_	_	Methyltransferase type 11	ostta05g00360	846	27.65	46.807	21.593	23.993	345.527	401.797	556.47	1028.64	22.663	6.177	128.59	63.983	306.387	518.117	129.613	203.347	283.049	ostta05g00360	-0.657718	-4.26886	ostta05g00360	-0.4302	-2.3809	ostta05g00360	-0.71	-0.093	-0.181	-0.821	0	0	0	0	0	0	ostta05g00360	1.873	1.01
ostta05g00450		CYTOSKELETON	Moonlighting	G-protein beta WD-40 repeat	SPA1-RELATED; WD40 domain; coronin; DUF1513	4 x WD domain, G-beta repeat	_	_	_	G-protein beta WD-40 repeat	ostta05g00450	1389	58.1	75.777	22.177	21.383	359.187	507.073	799.095	1894.54	25.857	10.553	225.39	71.587	374.65	719.497	93.36	135.59	242.702	ostta05g00450	-1.01197	-4.31875	ostta05g00450	-0.381425	-1.98542	ostta05g00450	-0.336	0.114	-0.461	-1.18	0	YES	0	0	0	-1	ostta05g00450	1.288	1.658
ostta05g00510		DEVELOPMENT AND GROWTH	Cell cycle	Centromere protein X	Centromere protein X; histone-fold, pentamer, helicase, fancm, MHF binding protein-hydrolase complex (E-value=6.3e-35)	0	_	_	ssential for the stable assembly of the outer kinetchore. The kinetochore is the protein structure on chromatids where the spindle fibers attach during cell division to pull sister chromatids apart.	Centromere protein X	ostta05g00510	273	7.343	5.727	20.72	17.19	8.24	10.237	6.345	4.793	21.67	4.36	19.233	6.373	13.847	4.067	10.01	6.283	38.1039	ostta05g00510	0.164403	0.763718	ostta05g00510	1.57427	0.580188	ostta05g00510	0.408	0.328	-0.277	0.473	0	0	0	0	0	0	ostta05g00510	2.31	1.598
ostta05g00670		REGULATORY	Protein sorting/Vesicular transport	Arf GTPase activating protein	ADP-ribosylation factor GTPase-activating protein AGD10 (E-value=3.4e-38); ArfGap: Putative GTPase activating protein for Arf (E-value=8.1e-38)	Arf GTPase activating protein	This entry describes a family of small GTPase activating proteins, for example ARF1-directed GTPase-activating protein, the cycle control GTPase activating protein (GAP) GCS1 which is important for the regulation of the ADP ribosylation factor ARF, a member of the Ras superfamily of GTP-binding protein	_	NA	Arf GTPase activating protein	ostta05g00670	1419	82.05	87.643	19.9	42.927	47.34	66.853	66.905	136.267	39.523	45.647	55.277	24.52	89.377	103.41	94.8	104.817	48.7692	ostta05g00670	-0.623835	-0.447136	ostta05g00670	0.00300728	-1.24512	ostta05g00670	-0.045	-1.05	-0.461	-0.961	0	YES	0	-1	0	0	ostta05g00670	-0.212	1.173
ostta05g00690		DEVELOPMENT AND GROWTH	Ribosome-related	H/ACA ribonucleoprotein complex, subunit Nop10, repressed in all other conditions	Ribosome biogeneisis	0	_	_	_	H/ACA ribonucleoprotein complex, subunit Nop10	ostta05g00690	264	19.783	25.493	8.167	9.34	107.817	140.13	116.44	215.673	27.683	6.157	107.837	65.38	163.897	270.37	69.71	95.833	343.208	ostta05g00690	-0.629196	-3.18744	ostta05g00690	-0.245346	-1.52993	ostta05g00690	-0.315	-0.135	-0.342	-0.824	0	0	0	0	0	0	ostta05g00690	2.164	0.723
ostta05g00760		UNKNOWN	Unknown	unnamed product	nothing significant	0	_	_	_	unnamed product	ostta05g00760	294	80.293	118.25	368.303	467.4	204.673	235.303	94.73	96.227	310.34	535.13	213.637	513.45	141.517	198.817	183.407	208.07	843.866	ostta05g00760	-0.293813	0.71213	ostta05g00760	-0.777106	1.10252	ostta05g00760	-0.509	-0.285	-0.164	0.043	0	0	0	0	0	0	ostta05g00760	-0.791	-1.263
ostta05g00930		FATTY ACIDS AND LIPIDS	Iron-containing	Fatty acid hydroxylase	ERG3 Sterol desaturase; fatty aldehyde decarbonylase; Fatty acid hydroxylase	Fatty acid hydroxylase superfamily	_	_	_	Fatty acid hydroxylase	ostta05g00930	900	676.707	890.56	707.967	842.193	239.793	206.343	141.85	145.69	639.18	845.54	360.73	201.197	164.76	33.707	440.977	400	481.75	ostta05g00930	-0.23903	2.08564	ostta05g00930	0.117049	0.976768	ostta05g00930	-0.346	-0.192	0.254	0.027	0	0	0	0	0	0	ostta05g00930	-0.409	0.844
ostta05g01010		CARBON FIXATION	Calvin cycle, C4 metabolism & photorespiration	Pentatricopeptide repeat.	maturation of RBCL 1	Pentatricopeptide repeat (Pentatricopeptide repeat proteins constitute a large family of RNA-binding proteins in higher plants (around 450 genes in Arabidopsis [Arabidopsis thaliana]), mostly targeted to chloroplasts and mitochondria). Here: maturation of RBCL mRNA	_	_	_	Pentatricopeptide repeat	ostta05g01010	2130	1458.14	1673.55	283.447	358.74	629.017	749.877	1265.19	2457.53	339.943	233.107	484.597	115.913	1201.85	1402.39	1771.93	2576.48	498.876	ostta05g01010	-0.527091	-0.434809	ostta05g01010	-0.188255	-2.56565	ostta05g01010	-0.15	-0.282	-0.217	-0.892	0	0	0	0	0	0	ostta05g01010	0.54	2.066
ostta05g01055		SIGNALING	METALS	Phosphoesterase domain, Metallo-dependent phosphatases	Probable purple acid phosphatase (E-value=9.4e-30). Contain a binuclear metal center and their characteristic pink or purple color derives from a charge-transfer transition between a tyrosine residue and a chromophoric ferric ion within the binuclear center.	0	_	_	_	hypothetical protein	ostta05g01055	1215	5.63	6.207	6.42	4.583	5.29	8.297	4.675	8.63	14.65	1.823	9.857	4.073	7.643	2.427	16.067	2.79	5.61019	ostta05g01055	-0.319331	-0.226467	ostta05g01055	2.0226	0.0694547	ostta05g01055	-0.091	0.547	-0.612	-0.817	0	0	0	0	0	0	ostta05g01055	3.001	1.279
ostta05g01070		HEME/CHLOROPHYLL	Heme/Chlorophyll synthesis	Uroporphyrinogen decarboxylase (URO-D)	HemE Uroporphyrinogen-III decarboxylase	Uroporphyrinogen decarboxylase (URO-D)	_	_	_	Uroporphyrinogen decarboxylase (URO-D)	ostta05g01070	1233	512.62	774.917	370.277	592.783	192.85	206.327	123.035	122.59	415.053	511.59	193.39	140.823	109.44	17.687	536.56	377.973	263.479	ostta05g01070	-0.500739	1.80178	ostta05g01070	0.259081	0.275278	ostta05g01070	-0.546	-0.62	-0.06	0.07	0	0	0	0	0	0	ostta05g01070	-0.306	0.46
ostta05g01080		REGULATORY	Ribosome-related	Ribosome biogenesis protein BMS1/TSR1, C-terminal	BMS1 Bms1, an essential GTPase, promotes assembly of preribosomal RNA processing complexes	3 domains: AARP2CN (NUC121) domain (This domain is the central domain of AARP2. It is weakly similar to the GTP-binding domain of elongation factor TU), Protein of unknown function (DUF663) (2X)	_	_	_	Ribosome biogenesis protein BMS1/TSR1, C-terminal	ostta05g01080	2544	124.98	150.347	29.793	28.39	519.34	648.947	895.37	1602.98	46.963	21.347	345.727	60.96	669.107	1109.42	227.64	365.94	168.221	ostta05g01080	-0.630734	-3.45473	ostta05g01080	-0.272456	-2.31775	ostta05g01080	-0.217	0.128	-0.285	-0.775	0	0	0	0	0	0	ostta05g01080	1.133	2.505
ostta05g01120		UNKNOWN	Unknown	unnamed product	Low score: tolA cell envelope integrity inner membrane protein TolA (E-value=0.045)	0	_	_	_	unnamed product	ostta05g01120	2484	1886	1888.12	2264.83	2806.71	990.357	1191.69	532.59	481.73	1527.89	2336.64	857.183	1315.14	120.767	41.333	336.62	145.493	471.092	ostta05g01120	-0.166559	1.46825	ostta05g01120	-0.433308	3.22619	ostta05g01120	0.046	-0.251	-0.23	0.21	0	0	0	0	0	0	ostta05g01120	-0.617	-0.614
ostta05g01230		HEME/CHLOROPHYLL	Heme/Chlorophyll synthesis	Porphobilinogen deaminase, C-terminal	HemC Porphobilinogen deaminase	Porphobilinogen deaminase, dipyromethane cofactor binding domain; Porphobilinogen deaminase, C-terminal domain	_	_	_	Porphobilinogen deaminase, C-terminal	ostta05g01230	1083	4529.33	5747.77	3150.03	4296.95	206.48	256.723	145.655	231.243	4211.39	5860.67	736.607	712.377	259.883	57.907	2458.21	2232.08	2025.24	ostta05g01230	-0.39109	4.39737	ostta05g01230	-0.209284	1.20178	ostta05g01230	-0.294	-0.39	-0.277	-0.601	0	0	0	0	0	0	ostta05g01230	-0.481	0.05
ostta05g01260		METABOLISM	Sulfur metabolism	P-loop containing nucleoside triphosphate hydrolase, Sulfotransferase	This family includes a range of sulphotransferase proteins including flavonyl 3-sulphotransferase, aryl sulphotransferase, alcohol sulphotransferase, oestrogen sulphotransferase and phenol-sulphating phenol sulphotransferase	0	_	_	_	P-loop containing nucleoside triphosphate hydrolase	ostta05g01260	969	51.063	45.817	134.943	70.357	245.09	226.873	237.075	200.503	38.97	8.153	49.873	29.817	47.727	22.393	24.117	27.303	94.174	ostta05g01260	0.29731	-1.58655	ostta05g01260	0.866751	0.0607818	ostta05g01260	0.206	0.997	0.148	0.307	0	0	0	0	0	0	ostta05g01260	2.253	0.746
ostta05g01360		CARBOHYDRATE METABOLIC PROCESS	Carbon metabolism	D-isomer specific 2-hydroxyacid dehydrogenase, NAD-binding	D-3-phosphoglycerate dehydrogenase/hydroxypyruv. reductase/bifunctional glyoxylate/hydroxypyruvate reductase B	This family represents the largest portion of the catalytic domain of 2-hydroxyacid dehydrogenases as the NAD binding domain is inserted within the structural domain.	Glyoxylate metabolism	_	_	NAD(P)-binding domain	ostta05g01360	1530	189.323	276.017	231.507	424.96	1197.2	1424.13	1389.59	2111.03	489.42	163.773	999.08	841.317	1014.4	1392.13	412.787	328.117	526.339	ostta05g01360	-0.493992	-2.44712	ostta05g01360	0.0973667	-0.335832	ostta05g01360	-0.495	-0.817	-0.214	-0.538	0	0	0	0	0	0	ostta05g01360	1.575	0.251
ostta05g01370		REGULATORY	Replication/Transcription/Translation	Cold-shock protein, DNA-binding	cold shock-like protein	Cold-shock DNA-binding domain	Cold-Shock Protein (CSP) contains an S1-like cold-shock domain (CSD). CSP s are thought to bind mRNA and regulate ribosomal translation, mRNA degradation, and the rate of transcription termination	_	_	Cold-shock protein, DNA-binding	ostta05g01370	324	435.743	235.14	678.95	312.8	433.373	177.61	342.76	173.87	543.023	454.35	460.243	362.49	482.307	227.79	679.91	354.627	1225.88	ostta05g01370	1.07111	0.559786	ostta05g01370	0.629663	0.0610638	ostta05g01370	0.941	1.177	1.323	1.044	YES	0	0	1	1	1	ostta05g01370	0.252	0.346
ostta05g01390		REGULATORY	Replication/Transcription/Translation	unnamed product	Mterf domain-containing protein 2; mterf fold, methyltransferase fold, rRNA methyltransferase, mitochondria, transferase (E-value=9.9e-08) ; Mterf3, mterf domain-containing protein 1, mitochondrial; mitochondrion, DNA binding protein, transcription factor, transcription termination (E-value=2.7e-06)	0	_	_	The Nucleus-encoded Protein MOC1 Is Essential for Mitochondrial Light Acclimation in¬ÝChlamydomonas reinhardtii: MOC1 Is Required for Appropriate Expression of Mitochondrial Respiratory Complexes in the Light‚ÄîIt has been well established that the mitochondrion is important for optimal photosynthesis. Our characterization of MOC1 suggests that changes in the transcription of the mitochondrial ge…	unnamed product	ostta05g01390	810	27.2	14.893	109.357	78.647	121.11	120.417	98.975	79.067	114.053	31.567	123.277	116.787	106.333	77.393	71.34	8.153	100.198	ostta05g01390	0.282582	-0.863844	ostta05g01390	0.824547	0.549421	ostta05g01390	0.92	0.533	0.045	0.39	0	0	0	0	0	0	ostta05g01390	1.849	0.081
ostta05g01410		REGULATORY	Replication/Transcription/Translation	Translation elongation/initiation factor/Ribosomal, beta-barrel	Eukaryotic translation initiation factor 2 gamma subunit/Elongation factor 1-alpha	Elongation factor Tu GTP binding domain, Protein of unknown function (DUF663)	_	_	_	Translation elongation/initiation factor/Ribosomal, beta-barrel	ostta05g01410	1698	112.243	66.937	68.1	49.723	132.003	122.83	142.72	122.683	40.55	13.587	67.84	71.097	98.273	87.777	61.643	36.61	47.6522	ostta05g01410	0.328586	-0.80661	ostta05g01410	0.358369	-0.555888	ostta05g01410	0.795	0.511	0.14	0.284	0	0	0	0	0	0	ostta05g01410	1.573	-0.064
ostta05g01700		UNKNOWN	Unknown	unnamed product	Protein of unknown function (DUF1186)	0	_	_	_	unnamed product	ostta05g01700	654	490.293	249.817	425.317	201.613	574.173	419.34	519.32	492.233	394.6	178.873	554.54	425.633	568.687	453.35	670.26	535.167	683.602	ostta05g01700	0.559423	-0.552259	ostta05g01700	0.457657	-0.519464	ostta05g01700	1.023	1.135	0.49	0.143	YES	0	1	1	0	0	ostta05g01700	1.137	0.384
ostta05g01730		UNKNOWN	Unknown	unnamed product	Low probability : DNA polymerase II large subunit (E-value=0.048)/ TerY-C metal binding domain(E-value=0.17)	0	3 transmembrane spans	_	_	unnamed product	ostta05g01730	1266	164.333	149.023	416.72	173.697	575.93	527.717	722.32	498.577	719.6	136.347	721.807	274.447	672.527	318.77	1031.19	366.767	368.768	ostta05g01730	0.477991	-1.36194	ostta05g01730	1.51958	-0.367145	ostta05g01730	0.191	1.321	0.163	0.601	YES	0	0	1	0	0	ostta05g01730	2.395	1.396
ostta05g02340		CARBON METABOLISM	Amino acid metabolism	Peptidyl-prolyl cis-trans isomerase, PpiC-type	Putative_peptidyl-prolyl_cis-trans_isomerase_NifM nitrogen fixation protein (E-value=2.1e-34); prsA peptidylprolyl isomerase (E-value=1.9e-32); PpiC_rel_mature putative peptide maturation system protein (E-value=5.7e-26)	Prolyl isomerase	_	_	Nitrogen fixation in Ot??	Peptidyl-prolyl cis-trans isomerase, PpiC-type	ostta05g02340	918	65.187	56.18	185.78	171.783	217.723	172.507	99.67	75.467	240.173	162.11	232.137	223.47	123.217	34.627	129.737	31.67	151.242	ostta05g02340	0.255542	-0.238913	ostta05g02340	0.681375	1.42327	ostta05g02340	0.265	0.172	0.372	0.467	0	0	0	0	0	0	ostta05g02340	0.562	0.057
ostta05g02470		HEME/CHLOROPHYLL	Heme/Chlorophyll synthesis	Tetratricopeptide repeat	Mitochondrial_import_receptor_subunit_TOM70 mitochondrial precursor proteins import receptor (E-value=1.8e-21); TPR_hemY_coli heme biosynthesis-associated TPR protein (E-value=5.3e-21)	Tetratricopeptide repeat (2X)	TPR_hemY: Members of this protein family are uncharacterized tetratricopeptide repeat (TPR) proteins invariably found in heme biosynthesis gene clusters	_	_	Tetratricopeptide repeat	ostta05g02470	1641	26.697	43.68	20.957	46.717	376.367	430.09	349.05	419.997	78.493	7.053	354.84	466.833	368.343	529.31	126.077	178.803	145.617	ostta05g02470	-0.282471	-3.50304	ostta05g02470	-0.349082	-0.406164	ostta05g02470	-0.66	-1.098	-0.156	-0.201	0	YES	0	-1	0	0	ostta05g02470	3.473	-0.394
ostta05g02870		DEVELOPMENT AND GROWTH	Ribosome-related	S15/NS1, RNA-binding	30S ribosomal protein S15; Ribosomal protein S15 (prokaryotic)_S13 (eukaryotic) ; S15/NS1/EPRS_RNA-binding domain	Ribosomal protein S15	_	_	_	S15/NS1, RNA-binding	ostta05g02870	378	484.323	405.877	99.23	139.383	143.8	167.407	289.07	583.937	71.98	129.653	145.663	50.093	420.28	561.537	357.933	565.497	763.172	ostta05g02870	-0.350931	-0.0690636	ostta05g02870	-0.391663	-2.25849	ostta05g02870	0.306	-0.433	-0.183	-0.949	0	0	0	0	0	0	ostta05g02870	-0.853	1.541
ostta05g02880		DEVELOPMENT AND GROWTH	Ribosome-related	Protein Iojap/ribosomal silencing factor RsfS	iojap_ybeB iojap-like ribosome-associated protein. The gene iojap is a pattern-striping gene in maize, reflecting a chloroplast development defect in some cells	Oligomerisation domain	In plants, there are Iojap protein in plastid and Iojap related protein in mitochondria. Plastid Iojap is involved in plastid biogenesis in plants	_	_	Oligomerisation domain	ostta05g02880	423	20.907	11.28	7.01	7.187	138.447	166.173	261.77	524.27	14.303	4.033	106.403	25.133	272.09	450.17	72.873	91.337	321.127	ostta05g02880	-0.726208	-4.52598	ostta05g02880	-0.292791	-2.55637	ostta05g02880	0.942	0.023	-0.227	-0.936	0	0	0	0	0	0	ostta05g02880	1.823	2.087
ostta05g02940		STRESS AND REDOX RESPONSE	Replication/Transcription/Translation	DNA topoisomerase VI	DNA topoisomerase VI, B subunit	2 domains: 1) GHKL domain (Gyrase, Hsp90, Histidine Kinase, MutL), This family represents the structurally related ATPase domains of histidine kinase, DNA gyrase B and HSP90. 2) Topoisomerase VI B subunit, transducer	_	_	_	Histidine kinase-like ATPase, ATP-binding domain	ostta05g02940	2025	272.26	234.083	497.72	489.3	396.663	271.017	251.7	100.35	269.647	213.147	245.19	230.997	113.893	75.273	115.63	141.063	120.924	ostta05g02940	0.373305	0.549929	ostta05g02940	0.17224	1.10319	ostta05g02940	0.267	0.083	0.586	1.392	YES	0	0	0	0	1	ostta05g02940	0.335	0.088
ostta05g03090		CARBON FIXATION	Calvin cycle, C4 metabolism & photorespiration	SET domain, UNCHARACTERIZED PUTATIVE METHYLTRANSFERASE; Methyltransferase; Rubisco LSMT substrate-binding	Rubisco LSMT substrate-binding; methylates histones on lysine (SET domain)	SET domain.	_	_	The precise role of Rubisco tail methylation is unknown at this time‚Ä¶ LSMTs are highly expressed in leaves during daylight and may be involved in the regulation of Rubisco during photosynthesis	SET domain	ostta05g03090	1491	13.413	17.34	4.217	3.357	133.373	225.277	353.01	832.337	4.59	2.8	75.687	18.853	185.22	421.773	24.807	65.517	99.8311	ostta05g03090	-1.09572	-5.29594	ostta05g03090	-0.80781	-2.76222	ostta05g03090	-0.32	0.384	-0.72	-1.172	0	YES	0	0	0	-1	ostta05g03090	0.708	2.005
ostta05g03120		REGULATORY	Replication/Transcription/Translation	High mobility group box domain	YABBY protein; HMG-box domain	HMG (high mobility group) box	_	_	_	High mobility group box domain	ostta05g03120	468	140.02	150.153	701.663	1271.79	1856.94	1711.96	525.935	441.573	564.963	348.093	849.75	1714.39	238.577	444.26	60.683	145.24	1491.18	ostta05g03120	-0.148991	-1.0026	ostta05g03120	-0.629431	1.96685	ostta05g03120	-0.05	-0.8	0.153	0.318	0	0	0	0	0	0	ostta05g03120	0.695	-1.011
ostta05g03180		SIGNALING	Kinase/phosphatase	Serine/threonine-protein kinase, active site	Receptor-type tyrosine-protein kinase FLT3; transferase (E-value=7.9e-44) ; Serine/threonine-protein kinase CTR1 (E-value=8e-43) ; BDNF/NT-3 growth factors receptor; transferase (E-value=2.4e-42) ; STKc_MAP3K12_13 Catalytic domain of the Serine/Threonine Kinases, Mitogen-Activated Protein Kinase (E-value=2.6e-42)	Serine/threonine-protein kinase, active site	STKs catalyze the transfer of the gamma-phosphoryl group from ATP to serine/threonine residues on protein substrates	_	_	Tyrosine-protein kinase, catalytic domain	ostta05g03180	2013	44.2	42.337	102.997	65.543	205.943	224.947	263.415	289.857	73.9	12.493	199.307	215.69	271.1	316.69	200.683	181.25	84.1515	ostta05g03180	-0.0142476	-1.94378	ostta05g03180	0.0369569	-0.950252	ostta05g03180	0.113	0.71	-0.092	-0.072	0	0	0	0	0	0	ostta05g03180	2.562	-0.112
ostta05g03290		DEVELOPMENT AND GROWTH	CALCIUM AND OTHER IONS	HCaRG	Commd10 COMM_Domain containing protein 10. The COMM Domain is found at the C-terminus of a variety of proteins; presumably all COMM_Domain containing proteins are located in the nucleus and the COMM domain plays a role in protein-protein interactions. Commd1_MURR1 COMM_Domain containing protein 1, also called Murr1. Murr1/Commd1 is a protein involved in copper homeostasis, which has also been ide…	HCaRG. This family consists of several mammalian HCaRG(hypertension-related, calcium-regulated gene) proteins. HCaRG is negatively regulated by extracellular calcium concentration, and its basal mRNA levels are higher in hypertensive animals. HCaRG is a nuclear protein potentially involved in the control of cell proliferation	_	_	_	HCaRG	ostta05g03290	573	57.893	43.943	109.923	118.287	64.353	49.16	38.56	19.803	137.67	183.607	100.067	150.893	68.783	69.57	64.48	75.643	147.539	ostta05g03290	0.226844	0.937294	ostta05g03290	-0.369873	1.03641	ostta05g03290	0.449	-0.048	0.425	1.027	YES	0	0	0	0	1	ostta05g03290	-0.42	-0.591
ostta05g03370		TRANSPORT	Carbon transport	Major facilitator superfamily domain, general substrate transporter	Major Facilitator Superfamily, oxalate/formate antiporter, Monocarboxylate_transporter_2 monocarboxylate transporter . 12 transmembrane helices, chloroplastic prediction	Major Facilitator Superfamily	_	_	_	Major facilitator superfamily domain, general substrate transporter	ostta05g03370	1551	720.507	288.48	891.233	228.84	798.99	406.063	946.46	542.84	629.05	243.14	726.643	322.213	611.077	366.8	672.6	234.63	347.742	ostta05g03370	1.1946	-0.33958	ostta05g03370	1.17697	0.0272313	ostta05g03370	1.37	2.02	1.013	0.868	YES	0	1	1	1	0	ostta05g03370	1.367	1.175
ostta05g03410		CARBON METABOLISM	Moonlighting	Domain of unknown function DUF1726	P-loop ATPase fused to an acetyltransferase; E-value=1.9e-175	0	_	_	_	unnamed product	ostta05g03410	3093	103.34	119.753	48.763	47.417	607.59	899.503	779.805	1658.65	156.043	37.457	543.93	234.453	634.15	988.603	216.303	135.307	145.713	ostta05g03410	-0.82356	-3.62322	ostta05g03410	0.151449	-1.02178	ostta05g03410	-0.165	0.099	-0.529	-1.024	0	YES	0	0	0	-1	ostta05g03410	2.054	1.216
ostta05g03500		TRANSPORT	Multidrug	ABC-2 type transporter	ABC transporter G family member/Pleiotropic Drug Resistance (PDR) Family protein/ugpC glycerol-3-phosphate transporter ATP-binding subunit/iron-hydroxamate transporter ATP-binding subunit	ABC transporter, ABC-2 type transporter	No transport of hydroxamates in O. tauri	_	_	unnamed product	ostta05g03500	2382	3.293	4.463	9.7	5.727	9.997	17.697	10.715	15.713	33.41	10.883	45.407	18.96	50.543	23.117	19.27	7.043	7.50257	ostta05g03500	-0.3619	-1.18864	ostta05g03500	1.29445	0.119068	ostta05g03500	-0.394	0.817	-0.788	-0.488	0	0	0	0	0	0	ostta05g03500	1.614	1.264
ostta05g03550		STRESS AND REDOX RESPONSE	Iron-containing	Radical SAM/iron-sulfur cluster binding	ribosomal RNA large subunit methyltransferase N; E-value 2.7E-80	Radical SAM superfamily	Radical SAM proteins catalyse diverse reactions, including unusual methylations, isomerisation, sulphur insertion, ring formation, anaerobic oxidation and protein radical formation	_	_	unnamed product	ostta05g03550	1158	4.007	3.34	3.077	3.097	108.86	115.74	147.9	205.723	12.233	1.07	74.43	61.743	125.403	189.353	27.687	35.91	60.426	ostta05g03550	-0.312506	-5.31791	ostta05g03550	-0.263895	-1.33401	ostta05g03550	0.313	0.049	-0.052	-0.41	0	0	0	0	0	0	ostta05g03550	3.513	0.273
ostta05g03560		REGULATORY	ZINC	Zinc finger, RanBP2-type	Zn-finger in Ran binding protein and others. Small probability: Rubredoxin_like; nonheme iron binding domain containing a [Fe(SCys)4] center.; Zinc finger, RanBP2-type. recognition of single-stranded RNA The family includes rubredoxins, a small electron transfer protein	Zn-finger in Ran binding protein and others	_	_	_	unnamed product	ostta05g03560	1086	2.89	7.793	6.283	10.543	156.657	222.45	343.625	789.697	3.437	0.687	81.133	45.52	180.427	412.013	34.767	81.237	136.922	ostta05g03560	-1.01486	-5.73026	ostta05g03560	-0.845548	-2.42859	ostta05g03560	-1.38	-0.69	-0.47	-1.135	0	YES	0	0	0	-1	ostta05g03560	2.321	0.836
ostta05g03760		REGULATORY	Replication/Transcription/Translation	Helicase, C-terminal	ATP-dependent RNA helicase HrpA;	DEAD/DEAH box helicase	_	_	_	unnamed product	ostta05g03760	3696	39.347	52.313	44.31	45.95	162.29	223.33	332.78	452.79	77.403	26.837	171.403	96.487	222.15	310.463	94.047	117.22	41.7532	ostta05g03760	-0.419535	-2.67992	ostta05g03760	0.0361231	-0.99733	ostta05g03760	-0.362	0.006	-0.424	-0.378	0	0	0	0	0	0	ostta05g03760	1.523	0.831
ostta05g03770		DEVELOPMENT AND GROWTH	Cell cycle	Histone core	N/A	0	_	_	NA	unnamed product	ostta05g03770	411	3.39	5.06	11.033	28.947	32.817	44.127	31.64	37.94	45.917	13.85	89.763	57.747	58.89	46.087	69.013	40.863	93.8388	ostta05g03770	-0.551514	-1.57749	ostta05g03770	0.729739	-0.0515456	ostta05g03770	-0.525	-1.333	-0.391	-0.197	0	YES	0	-1	0	0	ostta05g03770	1.725	0.64
ostta05g03790		SIGNALING	Kinase/phosphatase	Domain of unknown function DUF3635	STKc_PRKX_like Catalytic domain of PRKX-like Protein Serine/Threonine Kinases (E-value=4.8e-39	N/A	_	_	NA	unnamed product	ostta05g03790	1809	27.203	27.273	17.39	93.68	198.623	281.66	176.475	166.203	25.823	11.69	169.51	154.62	127.613	179.327	87.76	187.763	66.7708	ostta05g03790	-0.437735	-2.30666	ostta05g03790	-0.376306	-0.686091	ostta05g03790	0.045	-2.372	-0.467	0.152	0	YES	0	-1	0	0	ostta05g03790	1.137	0.136
ostta05g03830		PHOTOSYNTHESIS	Chlorophyll binding, PSI	Chlorophyll A-B binding protein, plant	light-harvesting complex chlorophyll-a/b protein of photosystem I (Lhca)	Chlorophyll A-B binding protein	_	_	_	unnamed product	ostta05g03830	654	3299.08	3894.83	2904.65	4692.85	304.703	489.447	61.505	124.32	3391.29	3987.02	922.767	1377.18	78.33	11.25	430.99	93.057	2490.76	ostta05g03830	-0.485918	3.9145	ostta05g03830	-0.181067	3.97711	ostta05g03830	-0.19	-0.634	-0.648	-0.949	0	0	0	0	0	0	ostta05g03830	-0.237	-0.575
ostta05g03900		REGULATORY	Replication/Transcription/Translation	Homeobox domain	homeodomain Homeodomain; DNA binding domains involved in the transcriptional regulation of key eukaryotic developmental processes	The homeodomain fold is a protein structural domain that binds DNA or RNA and is thus commonly found in transcription factors	_	_	_	unnamed product	ostta05g03900	942	38.563	37.627	11.49	10.977	224.807	303.453	396.595	696.687	21.413	12.117	125.153	80.04	274.823	598.367	118.843	224.023	210.654	ostta05g03900	-0.642528	-4.02514	ostta05g03900	-0.758387	-2.34396	ostta05g03900	0.085	0.126	-0.396	-0.746	0	0	0	0	0	0	ostta05g03900	0.816	0.648
ostta05g04090		REGULATORY	ZINC	unnamed product	ZF_C2H2 Zinc finger, C2H2 type; 2E-10	0	_	_	_	unnamed product	ostta05g04090	1857	885.197	630.05	2476.77	1281.89	9675.27	8875.27	7804.3	8506.36	2254.02	834.39	4014	3430.76	4366.61	4347.73	2668.06	1741.16	2147.01	ostta05g04090	0.111335	-2.72445	ostta05g04090	0.361492	-0.317192	ostta05g04090	0.539	1.008	0.161	-0.059	YES	0	0	1	0	0	ostta05g04090	1.429	0.228
ostta05g04110		REGULATORY	ZINC	Helicase, C-terminal	Catalytic ACT DEXD/H-box RNA helicase	5 domains: DEAD/DEAH box helicase, Helicase conserved C-terminal domain, Sec63 Brl domain, Zinc knuckle (2x)	_	_	_	unnamed product	ostta05g04110	2895	53.19	62.077	197.673	38.987	139.927	105.413	170.75	108.91	294.447	41.79	269.813	47.62	200.847	53.773	293.15	59.037	46.1443	ostta05g04110	0.830265	-0.575693	ostta05g04110	2.38194	0.107155	ostta05g04110	-0.173	2.401	0.445	0.714	YES	0	0	1	0	0	ostta05g04110	2.812	2.505
ostta05g04180		DEVELOPMENT AND GROWTH	Ribosome-related	Ribosome biogenesis factor, NIP7	N/A	N/A	_	_	_	unnamed product	ostta05g04180	558	20.74	39.62	7.17	5.757	108.053	152.977	189.19	529.617	10.423	4.163	93.157	35.62	189.033	357.917	69.217	117.797	216.224	ostta05g04180	-1.16031	-3.72283	ostta05g04180	-0.509466	-2.34797	ostta05g04180	-0.885	0.372	-0.465	-1.419	0	YES	0	0	0	-1	ostta05g04180	1.321	1.39
ostta05g04190		STRESS AND REDOX RESPONSE	Cell cycle	Checkpoint protein Hus1/Mec3	Hus1-like protein; lower score: Proliferating Cell Nuclear Antigen (PCNA) domain	Hus1-like protein	_	Hus1, Rad1, and Rad9 are three evolutionarily conserved proteins required for checkpoint control in fission yeast	_	unnamed product	ostta05g04190	948	29.813	14.62	92.07	90.75	92.167	49.213	26.17	18.017	32.147	19.093	42.363	43.177	15.883	5.78	11.23	0	38.4028	ostta05g04190	0.474583	0.29094	ostta05g04190	0.571641	2.02331	ostta05g04190	1.08	0.08	0.942	0.605	0	0	0	0	0	0	ostta05g04190	0.748	-0.025
ostta05g04200		REGULATORY	Replication/Transcription/Translation	Helicase, C-terminal	N/A	Helicase conserved C-terminal domain; DEAD/DEAH box helicase	_	_	_	unnamed product	ostta05g04200	3300	50.91	41.643	112.75	119.013	141.667	146.953	127.82	56.923	108.723	52.65	117.56	102.55	58.57	31.503	40.703	21.63	25.2191	ostta05g04200	0.248186	-0.54415	ostta05g04200	0.641531	1.31804	ostta05g04200	0.338	-0.019	-0.016	1.233	YES	0	0	0	0	1	ostta05g04200	1.042	0.199
ostta05g04310		REGULATORY	Replication/Transcription/Translation	GCN5-like 1	GCN5-like protein 1	GCN5-like protein 1	In yeast: Histone acetyltransferase GCN5	_	_	unnamed product	ostta05g04310	393	94.303	93.883	72.117	124.84	47.287	40.607	34.115	39.523	84	173.32	44.63	89.973	31.953	44.55	30.723	38.203	172.396	ostta05g04310	-0.269141	1.24841	ostta05g04310	-0.851723	1.42405	ostta05g04310	0.057	-0.733	0.255	-0.146	0	0	0	0	0	0	ostta05g04310	-1.05	-1.01
ostta05g04360		REGULATORY	Ribosome-related	Ribosomal protein S1, RNA-binding domain	_	0	_	_	_	unnamed product	ostta05g04360	2130	101.863	138.787	23.12	32.64	321.433	541.783	729.185	1450.67	50.94	23.567	324.73	136.233	530.037	877.95	200.417	345.707	171.041	ostta05g04360	-0.879664	-3.35548	ostta05g04360	-0.322503	-1.86568	ostta05g04360	-0.398	-0.44	-0.717	-0.927	0	0	0	0	0	0	ostta05g04360	1.107	1.255
ostta05g04410		FATTY ACIDS AND LIPIDS	Iron-containing	Fatty acid hydroxylase	Fatty aldehyde decarbonylase	This superfamily includes fatty acid and carotene hydroxylases and sterol desaturases. Beta-carotene hydroxylase is involved in zeaxanthin synthesis by hydroxylating beta-carotene, but the enzyme may be involved in other pathways []. This family includes C-5 sterol desaturase and C-4 sterol methyl oxidase. Members of this family are involved in cholesterol biosynthesis and biosynthesis a plant cu…	_	_	_	unnamed product	ostta05g04410	1044	298.89	343.747	160.75	197.367	60.39	47.367	81.85	63.72	172.803	143.913	122.49	22.01	97.397	15.79	375.727	477.297	160.531	ostta05g04410	-0.115656	1.97777	ostta05g04410	0.221278	-1.06526	ostta05g04410	-0.151	-0.237	0.388	0.428	0	0	0	0	0	0	ostta05g04410	0.26	2.478
ostta05g04460		STRESS AND REDOX RESPONSE	Chaperoning/maturation	HSP40/DnaJ peptide-binding	DnaJ-class molecular chaperone with C-terminal Zn finger domain (E-value=5.1e-82)	DnaJ C terminal domain; DnaJ domain	molecular chaperone	_	_	unnamed product	ostta05g04460	1056	720.36	659.21	1076.31	782.883	493.037	497.173	392.995	437.55	1025.94	517.837	821.51	403.413	693.253	271.92	1079.66	737.573	627.996	ostta05g04460	0.174587	0.830559	ostta05g04460	0.90663	-0.00711853	ostta05g04460	0.177	0.518	0.024	-0.089	0	0	0	0	0	0	ostta05g04460	0.982	1.029
ostta05g04530		HEME/CHLOROPHYLL	Heme/Chlorophyll synthesis	Uncharacterised protein family Ycf54	DUF2488; low score: DNA polymerase III, theta subunit	DUF2488 (Ycf54)	The Ycf54 protein is part of the membrane component of Mg-protoporphyrin IX monomethyl ester cyclase from barley (Hordeum vulgare L.). FEBS J. 2014 May;281(10):2377-86. doi: 10.1111/febs.12790	_	_	unnamed product	ostta05g04530	462	1359.06	2112.18	1598.46	2309.29	260.32	277.98	139.55	178.33	1762.69	2178.87	549.49	446.177	311.253	109.457	1384.9	1792.5	2268.74	ostta05g04530	-0.53875	3.10595	ostta05g04530	-0.175514	0.456352	ostta05g04530	-0.585	-0.472	-0.058	-0.289	0	0	0	0	0	0	ostta05g04530	-0.31	0.302
ostta05g04590		CARBOHYDRATE METABOLIC PROCESS	Pentose phosphate pathway	Glucose-6-phosphate dehydrogenase, NAD-binding	Glucose-6-phosphate 1-dehydrogenase	Glucose-6-phosphate dehydrogenase, NAD binding domain; Glucose-6-phosphate dehydrogenase, C-terminal domain	_	_	_	unnamed product	ostta05g04590	1773	494.043	380.947	1109.8	1041.38	2334.96	2076.04	1954.11	1700.84	1080.82	273.897	1702.41	1210.63	1123.34	1036.28	577.91	146.283	643.108	ostta05g04590	0.180655	-1.41405	ostta05g04590	0.749454	0.565335	ostta05g04590	0.424	0.15	0.206	0.266	0	0	0	0	0	0	ostta05g04590	1.976	0.495
ostta05g04620		CARBOHYDRATE METABOLIC PROCESS	Glycosylation, polysaccharide biosynthesis, glycogenesis & starch	NAD-dependent epimerase/dehydratase	Probable rhamnose biosynthetic enzyme/Polysaccharide biosynthesis protein TviC/NAD-dependent epimerase/dehydratase family protein	NAD dependent epimerase/dehydratase. This family of proteins utilise NAD as a cofactor. The proteins in this family use nucleotide-sugar substrates for a variety of chemical reactions.	Note: one of the best studied of these proteins is UDP-galactose 4-epimerase which catalyses the conversion of UDP-galactose to UDP-glucose during galactose metabolism.	_	_	unnamed product	ostta05g04620	1113	47.937	37.493	81.55	45.577	99.053	81.087	99.15	82.033	77.763	36.203	99.493	77.037	125.693	119.547	104.05	85.667	72.9634	ostta05g04620	0.411107	-0.762655	ostta05g04620	0.352957	-0.58071	ostta05g04620	0.404	0.897	0.326	0.339	0	0	0	0	0	0	ostta05g04620	1.099	0.37
ostta05g04650		CYTOSKELETON	Structural	Fibronectin, type III	_	Big domain of unknown function (DUF3595); small fibronectin domain	_	_	_	unnamed product	ostta05g04650	7359	240.03	228.107	538.697	445.817	496.047	567.743	504.19	302.487	629.617	262.973	646.153	490.253	228.467	136.26	262.467	140.103	51.9722	ostta05g04650	0.204097	-0.364489	ostta05g04650	0.778408	1.40174	ostta05g04650	0.122	0.332	-0.158	0.803	0	0	0	0	0	0	ostta05g04650	1.256	0.4
ostta05g04730		SIGNALING	METALS	Inositol monophosphatase, metal-binding site	inositol monophosphatase; bifunctional inositol-1 monophosphatase/fructose-1,6-bisphosphatase	Inositol monophosphatase family	metal ions (Mg2+ is preferred)	_	Inositol monophosphatase, commonly referred to as IMPase, is an¬Ýenzyme¬Ýof thephosphodiesterase¬Ýfamily of enzymes.¬ÝIt is involved in the phosphophatidylinositol [PI] signaling pathway, which affects a wide array of cell functions, including but not limited to, cell growth, apoptosis, secretion, and information processing	unnamed product	ostta05g04730	840	493.823	540.66	343.56	260.887	108.497	62.83	170.09	122.873	176.137	123.643	116.567	35.963	190.687	88.43	377.03	440.923	271.771	ostta05g04730	0.176642	1.81743	ostta05g04730	0.320208	-1.2764	ostta05g04730	-0.08	0.456	0.825	0.536	0	0	0	0	0	0	ostta05g04730	0.505	1.697
ostta05g04760		UNKNOWN	Unknown	part of the gene missing , unnamed product	nothing significant	0	_	_	_	unnamed product	ostta05g04760	477	1.88	3.157	1.407	2.513	1.037	1.37	2.755	1.537	5.35	4.83	10.167	3.493	5.113	4.763	5.383	5.757	7.92872	ostta05g04760	-0.245397	0.37104	ostta05g04760	0.445024	0.174113	ostta05g04760	-0.695	-0.783	-0.363	0.914	0	0	0	0	0	0	ostta05g04760	0.144	1.544
ostta05g04840		CARBON METABOLISM	C1 metabolism	Methyltransferase domain	Methyltransf_32: Methyltransferase domain (E-value=6.1e-25) ; unknown domain/N5-glutamine S-adenosyl-L-methionine-dependent methyltransferase fusion protein (E-value=2.5e-10) ; biotin biosynthesis protein BioC (E-value=4.3e-10)	Methyltransferase domain	_	_	_	unnamed product	ostta05g04840	876	40.13	25.943	42.96	44.073	73.453	85.32	69.14	53.837	46.627	56.63	42.89	99.533	56.767	73.853	35.807	28.39	62.4538	ostta05g04840	0.109099	-0.875604	ostta05g04840	-0.502651	0.333135	ostta05g04840	0.681	0.022	-0.179	0.427	0	0	0	0	0	0	ostta05g04840	-0.284	-1.212
ostta05g04850		STRESS AND REDOX RESPONSE	Sulfur metabolism	Rhodanese-like domain	thiosulfate sulfurtransferase;	Rhodanese-like domain	_	_	_	unnamed product	ostta05g04850	585	6901.18	9489.17	7740.36	9988.22	737.743	653.997	1397.38	1208.27	6689.34	20709.3	4195.57	11285.4	5451.08	7774.1	22450.1	45027.4	17275.5	ostta05g04850	-0.347063	3.09313	ostta05g04850	-1.12844	-0.91231	ostta05g04850	-0.409	-0.309	0.211	0.276	0	0	0	0	0	0	ostta05g04850	-1.635	-1.425
ostta05g04870		REGULATORY	Replication/Transcription/Translation	Helicase familly. P-loop containing nucleoside triphosphate hydrolase	PRE-mRNA-SPLICING HELICASE BRR2	3 domains AAA ( ATPases Associated with diverse cellular Activities)	_	_	_	unnamed product	ostta05g04870	2943	137.567	145.603	422.817	203.767	346.713	328.73	343.295	225.84	499.65	98.227	489.65	221.11	337.857	152.623	394.437	138.783	95.2826	ostta05g04870	0.46764	-0.451682	ostta05g04870	1.49359	0.353965	ostta05g04870	-0.033	1.112	0.113	0.67	YES	0	0	1	0	0	ostta05g04870	2.342	1.149
ostta05g04940		DEVELOPMENT AND GROWTH	Ribosome-related	Ribosomal protein L1, 2-layer alpha/beta-sandwich	60S ribosomal protein L10a	0	_	_	_	unnamed product	ostta05g04940	852	31.37	48.007	11.22	13.423	246.463	332.037	583.09	1215.94	14.047	7.517	116.79	75.583	249.5	549.573	91.837	163.587	275.087	ostta05g04940	-0.883133	-4.50133	ostta05g04940	-0.752679	-2.29594	ostta05g04940	-0.563	-0.2	-0.393	-0.995	0	0	0	0	0	0	ostta05g04940	0.897	0.63
ostta05g04970		STRESS AND REDOX RESPONSE	Chaperoning/maturation	WD40/YVTN repeat-like-containing domain.	WD40 domain, protein SPA1-RELATED; coronin, DnaJ domain	DnaJ domain	The underlying common function of all WD40-repeat proteins is coordinating multi-protein complex assemblies, where the repeating units serve as a rigid scaffold for protein interactions. SPA1 can localize to the nucleus, suggesting a possible function in phytochrome A‚Äìspecific regulation of gene expression.	_	_	unnamed product	ostta05g04970	1692	9.03	8.717	7.743	6.927	35.897	50.933	53.2	39.087	38.183	6.963	49.11	40.85	37.04	15.6	31.457	8.83	16.237	ostta05g04970	0.00278359	-2.43028	ostta05g04970	1.09807	0.535119	ostta05g04970	0.097	0.219	-0.468	0.511	0	0	0	0	0	0	ostta05g04970	2.452	0.268
ostta06g00055		UNKNOWN	Unknown	hypothetical protein	Protein of unknown function (DUF3638)	No result	Note: 10 homologous proteins including Probable chromatin-remodeling complex, ATP-dependent helicase, SNARE associated Golgi protein	_	_	hypothetical protein	ostta06g00055	858	15.043	8.517	18.48	5.91	16.803	15.843	26.455	12.913	17.927	6.213	14.383	7.373	17.133	8.463	15.807	11.303	15.9212	ostta06g00055	0.815926	-0.576864	ostta06g00055	0.947526	-0.195618	ostta06g00055	0.869	1.703	0.122	1.1	YES	0	0	1	0	0	ostta06g00055	1.526	0.969
ostta06g00060		REGULATORY	Replication/Transcription/Translation	Helicase, C-terminal	Probable chromatin-remodeling complex ATPase chain/ATP-dependent helicase HepA	Type III restriction enzyme, res subunit, Helicase conserved C-terminal domain, YqaJ-like viral recombinase domain	_	_	_	unnamed product	ostta06g00060	2928	1.823	5.04	5.09	3.307	14.53	10.623	15.46	11.177	12.673	0.163	11.507	0	1.873	0	3.87	0.463	2.08331	ostta06g00060	0.283219	-1.69894	ostta06g00060	4.24928	1.81432	ostta06g00060	-1.418	0.682	0.488	0.534	0	0	0	0	0	0	ostta06g00060	6.276	Inf
ostta06g00100		REGULATORY	Replication/Transcription/Translation	High mobility group box domain	high mobility group protein	HMG-box	_	_	_	unnamed product	ostta06g00100	282	166.347	65.153	945.027	705.93	921.53	687.933	372.95	209.48	2207.73	1201.88	1593.44	1988.15	362.99	170.793	215.263	51.013	2629.79	ostta06g00100	0.527736	-0.219452	ostta06g00100	0.360097	3.12577	ostta06g00100	1.403	0.48	0.458	0.897	YES	0	1	0	0	0	ostta06g00100	0.873	-0.317
ostta06g00110		CARBON FIXATION	Calvin cycle, C4 metabolism & photorespiration	tRNA (guanine-N-7) methyltransferase	maturation of RBCL 1; pentatricopeptide (PPR) repeat-containing protein; Protein ECB2; Putative methyltransferase; etc....	PPR repeat family; Putative methyltransferase	_	_	_	unnamed product	ostta06g00110	1851	173.433	271.577	53.66	94.327	89.54	145.043	207.25	271.803	77.433	106.76	73.447	25.9	228.48	365.52	414.103	692.87	111.127	ostta06g00110	-0.578398	-0.266753	ostta06g00110	-0.585393	-2.5805	ostta06g00110	-0.598	-0.756	-0.66	-0.326	0	0	0	0	0	0	ostta06g00110	-0.468	1.504
ostta06g00140		UNKNOWN	Unknown	unnamed product	Nothing significant	0	_	_	_	unnamed product	ostta06g00140	420	15.517	23.167	8.687	9.433	9.657	15.277	23.94	43.617	21.25	6.89	19.033	5.52	90.793	52.32	219.527	552.22	166.198	ostta06g00140	-0.653519	-0.693658	ostta06g00140	-0.813543	-4.09232	ostta06g00140	-0.528	-0.06	-0.625	-0.801	0	0	0	0	0	0	ostta06g00140	1.621	1.782
ostta06g00170		UNKNOWN	Unknown	unnamed product	Nothing significant	0	_	_	_	unnamed product	ostta06g00170	888	57.297	49.777	206.91	336.453	527.877	545.733	237.685	229.177	153.8	66.653	450.17	650.39	239.527	334.467	104.8	214.683	310.065	ostta06g00170	-0.173063	-1.24261	ostta06g00170	-0.416705	0.56362	ostta06g00170	0.251	-0.643	-0.011	0.118	0	0	0	0	0	0	ostta06g00170	1.203	-0.528
ostta06g00430	YES	CARBON METABOLISM	Amino acid metabolism	Isochorismatase-like	Nicotinamidase/ Isochorismatase family: hydrolase enzyme, also known as 2,3 dihydro-2,3 dihydroxybenzoate synthase	Isochorismatase family	One of the precursor molecules of many siderophores is isochorismate. Isochorismatase-like hydrolases (IHL) constitute a large family of enzymes divided into five structural families (by SCOP). IHLs are crucial for siderophore-mediated ferric iron acquisition by cells	_	_	unnamed product	ostta06g00430	1029	817.507	724.507	1323.77	1043.71	766.737	773.963	452.86	466.827	1632.54	1100.79	1294.19	508.053	1463.62	686.11	1481.99	880.673	936.459	ostta06g00430	0.159496	0.667879	ostta06g00430	0.886688	0.00739142	ostta06g00430	0.225	0.402	0.023	0.022	0	0	0	0	0	0	ostta06g00430	0.564	1.351
ostta06g00540		CARBON METABOLISM	Amino acid metabolism	Cyclophilin-like peptidyl-prolyl cis-trans isomerase domain	cyclophilin; cyclophilin-type peptidylprolyl cis- trans isomerases	Cyclophilin type peptidyl-prolyl cis-trans isomerase/CLD	_	_	_	unnamed product	ostta06g00540	588	1.287	0.48	0.577	0.25	5.137	4.81	3.865	3.403	2.24	0.88	0.597	0.207	1.403	2.69	1.743	0.62	3.20886	ostta06g00540	0.255081	-2.34146	ostta06g00540	0.371689	-0.598571	ostta06g00540	1.47	1.256	0.128	0.25	0	0	0	0	0	0	ostta06g00540	1.338	1.549
ostta06g00550		UNKNOWN	Unknown	unnamed product	Nothing significant	No result	_	_	_	unnamed product	ostta06g00550	2688	10.467	5.053	13.593	4.12	24.893	15.36	49.61	24.47	7.75	9.827	8.713	12.743	16	22.43	20.483	38.017	6.59247	ostta06g00550	0.993595	-1.75235	ostta06g00550	-0.639165	-1.29056	ostta06g00550	1.102	1.779	0.734	1.085	YES	0	0	0	0	1	ostta06g00550	-0.347	-0.543
ostta06g00630		REGULATORY	Replication/Transcription/Translation	Winged helix-turn-helix DNA-binding domain	FH Forkhead (FH), also known as a \\"winged helix\\"; This family of transcription factor domains, which bind to B-DNA as monomers	0	_	_	_	unnamed product	ostta06g00630	1140	223.147	295.73	198.75	218.23	2761.86	4020.12	5194.08	8478.8	495.56	268.8	1760.08	2489.82	5963.38	13108.9	2134.7	5910.16	2934.33	ostta06g00630	-0.635229	-4.44854	ostta06g00630	-1.07263	-2.43486	ostta06g00630	-0.356	-0.075	-0.505	-0.641	0	0	0	0	0	0	ostta06g00630	0.878	-0.499
ostta06g00670		SIGNALING	Replication/Transcription/Translation	G-protein beta WD-40 repeat	Histone-binding protein. Signal transduction and transcription regulation; protein SPA1-RELATED	Domain: Histone-binding protein RBBP4. WD40 domains (the underlying common function of all WD40-repeat proteins is coordinating multi-protein complex assemblies, where the repeating units serve as a rigid scaffold for protein interactions)	_	_	_	unnamed product	ostta06g00670	1443	44.443	66.787	18.89	21.58	247.903	451.353	443.025	1133.16	20.267	11.333	148.227	129.963	188.48	408.537	42.393	69.947	149.267	ostta06g00670	-1.14815	-3.89801	ostta06g00670	-0.632759	-1.1926	ostta06g00670	-0.539	-0.133	-0.828	-1.29	0	YES	0	0	0	-1	ostta06g00670	0.835	0.192
ostta06g00700	YES	CARBOHYDRATE METABOLIC PROCESS	Glycolysis and Glcuoneogenesis	Phosphoglycerate kinase, conserved site	Phosphoglycerate kinase	Phosphoglycerate kinase	_	_	_	unnamed product	ostta06g00700	1185	13840.6	17025.5	12674.1	15048.5	1285.18	1533.56	2348.12	2252.05	8408.45	26967.4	2335.17	3068.4	1953.16	1490.75	20989.9	30336.6	8520.96	ostta06g00700	-0.250286	2.98117	ostta06g00700	-0.876883	-0.425547	ostta06g00700	-0.25	-0.189	-0.218	0.126	0	0	0	0	0	0	ostta06g00700	-1.685	-0.392
ostta06g00760		REGULATORY	Ribosome-related	Methyltransferase small domain	SAM-dependent 23S ribosomal RNA mG1835 methyltransferase; 16S RNA G1207 methylase RsmC; Methyltransferase small domain etc...	Methyltransferase small domain	_	_	_	unnamed product	ostta06g00760	2598	36.867	39.937	25.61	22.457	231.233	323.293	395.65	562.423	30.843	32.087	205.327	63.317	325.613	464.543	121.427	162.95	73.2192	ostta06g00760	-0.459226	-3.58797	ostta06g00760	-0.0813452	-1.6933	ostta06g00760	-0.065	0.248	-0.447	-0.442	0	0	0	0	0	0	ostta06g00760	-0.061	1.698
ostta06g00840		TRANSPORT	Unknown	unnamed product	low score: EcsC protein family; E-value=0.0062	0	4 strong transmembrane helices	Proteins in this family are related to EcsC from Bacillus subtilis. This protein is found in an operon with EcsA and EcsB which are components of an ABC transport system	_	unnamed product	ostta06g00840	1887	88.693	104.92	136.79	138.17	107.28	107.517	73.82	58.847	173.363	174.18	147.433	171.743	44.287	23.16	67.29	18.993	54.2026	ostta06g00840	-0.0101267	0.43034	ostta06g00840	0.155557	2.10949	ostta06g00840	-0.193	0.044	0.033	0.392	0	0	0	0	0	0	ostta06g00840	-0.011	-0.218
ostta06g00890		CARBON FIXATION	Calvin cycle, C4 metabolism & photorespiration	SET domain	The SET domain appears generally as one part of a larger multidomain protein, and recently there were described three structures of very different proteins with distinct domain compositions: Neurospora crassa DIM-5, a member of the Su(var) family of HKMTs which methylate histone H3 on lysine 9,human SET7 (also called SET9), which methylates H3 on lysine 4 and garden pea Rubisco LSMT, an enzyme th…	SET domain	_	_	_	unnamed product	ostta06g00890	2016	38.577	53.15	89.737	101.97	79.197	87.177	50.63	41.49	116.533	121.183	100.47	107.207	53.64	50.413	46.09	9.913	35.571	ostta06g00890	-0.136146	0.132393	ostta06g00890	0.133176	1.47075	ostta06g00890	-0.414	-0.125	-0.101	0.352	0	0	0	0	0	0	ostta06g00890	-0.06	-0.092
ostta06g01010		TRAFFICKING	Protein sorting/Vesicular transport	WASH complex, subunit strumpellin	Hereditary spastic paraplegia protein strumpellin	Hereditary spastic paraplegia protein strumpellin	_	a component of the WASH complex. The WASH complex is present at the surface of endosomes and recruits and activates the Arp2/3 complex to induce actin polymerisation	_	unnamed product	ostta06g01010	3594	196.1	147.097	436.683	390.88	459.397	478.74	390.965	286.95	571.197	644.933	555.223	599.133	192.317	140.593	253.03	87.76	101.402	ostta06g01010	0.18595	-0.464689	ostta06g01010	0.0941372	1.81347	ostta06g01010	0.463	0.218	-0.023	0.512	0	0	0	0	0	0	ostta06g01010	-0.179	-0.108
ostta06g01100		CARBON FIXATION	Calvin cycle, C4 metabolism & photorespiration	Tetratricopeptide-like helical	maturation of RBCL; Protein ECB2; pentatricopeptide (PPR) repeat-containing protein;lower score: putative PEP-CTERM system TPR-repeat lipoprotein; cellulose synthase subunit BcsC; still lower score: heme biosynthesis-associated TPR protein	PPR repeat family ; 2xPPR repeat; Pentatricopeptide repeat domain	_	_	_	unnamed product	ostta06g01100	2703	2540.05	2049.81	628.387	825.8	355.527	472.56	771.795	1201.18	544.443	1119.77	683.803	525.52	886.973	1347.47	1211.39	2118.71	399.63	ostta06g01100	-0.0827268	1.10927	ostta06g01100	-0.619532	-0.953196	ostta06g01100	0.357	-0.336	-0.374	-0.572	0	0	0	0	0	0	ostta06g01100	-1.045	0.382
ostta06g01220		REGULATORY	IRON?	MyB-related transcription factor; Myb domain, plants	myb-like DNA-binding domain, SHAQKYF class (E-value=3.1e-17) ; zinc finger ZZ-type-containing protein 3 (E-value=3.1e-14) ; MYB proto-oncogene C-MYB, DNA binding, ION binding (E-value=8e-14)	Myb-like DNA-binding domain	May function as a negative regulator of iron uptake and storage in plants; myb-like DNA-binding domain	_	_	unnamed product	ostta06g01220	1026	606.867	1261.3	1895.98	3177.31	598.317	1249.15	592.66	1526.02	2386.67	4081.78	823.003	1782.15	425.013	547.74	715.697	677.77	1361.32	ostta06g01220	-0.965449	0.807342	ostta06g01220	-0.7044	1.93864	ostta06g01220	-1.006	-0.687	-1.025	-1.3	0	YES	-1	0	-1	-1	ostta06g01220	-0.779	-1.112
ostta06g01270		UNKNOWN	Unknown	unnamed product	nothing significant	0	_	_	_	unnamed product	ostta06g01270	1215	110.33	140.773	132.427	146.917	171.86	163.633	155.62	164.21	237.27	94.87	201.113	98.957	255.293	77.127	332.577	187.217	137.356	ostta06g01270	-0.110089	-0.30448	ostta06g01270	1.16169	-0.430224	ostta06g01270	-0.301	-0.092	0.108	-0.012	0	0	0	0	0	0	ostta06g01270	1.318	1.025
ostta06g01310		DEVELOPMENT AND GROWTH	Cell cycle	Structural maintenance of chromosomes protein	Smc Chromosome segregation ATPases (E-value = 2e-152)	RecF/RecN/SMC N terminal domain, SMC proteins Flexible Hinge Domain	_	_	_	unnamed product	ostta06g01310	3756	166.803	281.11	265.8	953.613	1404.62	2116.24	1133.55	1152.89	262.67	78.427	1225.66	1472.01	751.833	1208.37	454.923	1247.49	235.889	ostta06g01310	-0.600159	-1.79972	ostta06g01310	-0.571763	-0.269308	ostta06g01310	-0.704	-1.784	-0.555	0.041	0	YES	0	-1	0	0	ostta06g01310	1.739	-0.261
ostta06g01320		NUCLEIC ACID METABOLISM	Synthesis/Transport of metabolites, vitamins and cofactors	MT-A70-like	MT-A70	0	MT-A70 is the S-adenosylmethionine-binding subunit of human mRNA N6-adenosine-methyltransferase (MTase), an enzyme that sequence-specifically methylates adenines in pre-mRNAs (N6-methyladenosine (m6A) is present at internal sites in eukaryotic mRNA). Proteins with sequence similarity to MT-A70 have been identified in eukaryotes and prokaryotes	_	_	unnamed product	ostta06g01320	1320	111.26	82.02	340.823	441.817	406.91	330.113	124.365	53.93	165.833	110.3	221.59	291.193	47.433	24.5	32.367	3.223	131.992	ostta06g01320	0.115093	0.0923921	ostta06g01320	0.122135	2.8637	ostta06g01320	0.491	-0.316	0.338	1.271	YES	0	0	0	0	1	ostta06g01320	0.584	-0.392
ostta06g01550		TRANSPORT	Multidrug	ABC transporter, conserved site	Multidrug_resistance_protein Pleiotropic Drug Resistance (PDR) Family protein	ABC transporter; ABC-2 type transporter	_	_	_	unnamed product	ostta06g01550	2073	16.96	23.05	10.303	7.783	50.973	73.367	89.535	164.707	24.613	12.42	67.26	22.183	99.723	85.557	31.833	32.597	24.5075	ostta06g01550	-0.677395	-2.68328	ostta06g01550	0.545607	-0.975794	ostta06g01550	-0.392	0.464	-0.489	-0.813	0	0	0	0	0	0	ostta06g01550	0.981	1.601
ostta06g01610		SIGNALING	Kinase/phosphatase	RIO2 kinase, winged helix, N-terminal	STKc_PRKX_like Catalytic domain of PRKX-like Protein Serine/Threonine Kinases	0	_	_	_	unnamed product	ostta06g01610	1581	42.393	47.073	15.733	13.813	214.357	321.133	513	1065.09	23.17	12.223	129.073	68.277	311.64	553.937	98.893	197.007	143.375	ostta06g01610	-0.880686	-4.13912	ostta06g01610	-0.562231	-2.31421	ostta06g01610	-0.102	0.244	-0.547	-0.988	0	0	0	0	0	0	ostta06g01610	0.916	0.922
ostta06g01640		DEVELOPMENT AND GROWTH	Ribosome-related	Ribosomal protein L29	50S ribosomal protein L29P; lower score: Mitochondrial 39-S ribosomal protein L47	Ribosomal L29 protein	_	_	_	unnamed product	ostta06g01640	399	414.007	475.707	78.67	118.577	229.673	256.89	385.895	755.217	109.887	100.503	270.9	89.687	814.78	980.753	457.51	597.863	961.234	ostta06g01640	-0.535143	-0.582072	ostta06g01640	-0.0975648	-2.3179	ostta06g01640	-0.15	-0.534	-0.125	-0.903	0	0	0	0	0	0	ostta06g01640	0.125	1.598
ostta06g01650		CARBON FIXATION	Calvin cycle, C4 metabolism & photorespiration	Ribulose-phosphate binding barrel	Pentose-5-phosphate-3-epimerase; ribulose-phosphate 3-epimerase; allulose-6-phosphate 3-epimerase	Ribulose-phosphate 3 epimerase family	Metal containing (Zn, Co, Mn)	_	_	unnamed product	ostta06g01650	936	3524.77	5041.82	1471.15	2245.23	242.673	275.283	455.71	544.707	1942.27	2583.54	686.29	220.127	1427.38	646.533	4370.26	5627.09	2090.33	ostta06g01650	-0.509581	3.01523	ostta06g01650	-0.107367	-1.15181	ostta06g01650	-0.466	-0.551	-0.145	-0.192	0	0	0	0	0	0	ostta06g01650	-0.416	1.642
ostta06g01850		REGULATORY	ZINC	Zinc finger, RING-type, conserved site	FHA domain E-value=1.5e-18; antheraxanthin epoxidase/zeaxanthin epoxidase E-value=2.4e-12	FHA domain;Zinc finger, C3HC4 type (RING finger)	forkhead-associated domain (FHA domain) is a phosphopeptide recognition domain found in many regulatory proteins.[1] It displays specificity for phosphothreonine-containing epitopes but will also recognise phosphotyrosine with relatively high affinity.	_	_	unnamed product	ostta06g01850	1305	249.427	239.877	567.89	420.993	403.907	434.933	462.02	335.25	711.48	249.483	601.85	330.193	604.153	314.973	819.587	381.977	341.379	ostta06g01850	0.234016	-0.146347	ostta06g01850	1.09969	-0.163773	ostta06g01850	0.106	0.49	-0.07	0.528	0	0	0	0	0	0	ostta06g01850	1.508	0.868
ostta06g01870		CARBON METABOLISM	Amino acid metabolism	P-loop containing nucleoside triphosphate hydrolase	D-glycerate 3-kinase (E-value=1.9e-37); ABC-type polar amino acid transport system, ATPase component (E-value=1e-34); ABC-type proline/glycine betaine transport systems, ATPase components; ABC-type metal ion transport system, ATPase component ; ferric transporter ATP-binding subunit etc...	0	_	_	_	unnamed product	ostta06g01870	978	1358.23	1663.36	254.413	416.853	204.167	233.603	578.27	756.58	240.773	405.38	146.39	43.8	670.59	930.443	1471.35	2326.19	747.724	ostta06g01870	-0.358219	1.05843	ostta06g01870	-0.550984	-2.68895	ostta06g01870	-0.244	-0.654	-0.158	-0.323	0	0	0	0	0	0	ostta06g01870	-0.756	1.742
ostta06g02180		UNKNOWN	Unknown	Protein of unknown function DUF506, plant	A_thal_3542 uncharacterized plant-specific domain TIGR01615. This model represents a domain found toward the C-terminus of a number of uncharacterized plant proteins.	Protein of unknown function (DUF506)	_	_	_	unnamed product	ostta06g02180	897	154.88	201.053	103.367	184	74.23	84.227	78.47	156.803	76.53	26.063	83.52	23.01	49.36	27.04	54.993	818.197	152.992	ostta06g02180	-0.606198	0.706866	ostta06g02180	-1.7542	-2.17759	ostta06g02180	-0.326	-0.773	-0.146	-0.934	0	0	0	0	0	0	ostta06g02180	1.552	1.864
ostta06g02200		SIGNALING	Chaperoning/maturation	unnamed product	FCH: Fes/CIP4, and EFC/F-BAR homology domain; E-value=5.2	0	_InterPro: The FCH domain is a short conserved region of around 60 amino acids first described as a region of homology between FER and CIP4 proteins	_	_	unnamed product	ostta06g02200	480	23.377	23.403	9.86	13.837	91.197	91.507	115.9	174.977	37.907	10.443	74.55	68.533	144.597	188.547	82.38	97.037	162.507	ostta06g02200	-0.336472	-2.7311	ostta06g02200	-0.102733	-1.41618	ostta06g02200	0.05	-0.427	0.032	-0.528	0	0	0	0	0	0	ostta06g02200	1.856	0.124
ostta06g02260		REGULATORY	Chaperoning/maturation	Heat shock factor binding 1	Heat shock factor binding protein 1	Heat shock factor binding protein 1	_	Heat shock factor binding protein 1 (HSBP1) appears to be a negative regulator of the heat shock response	_	unnamed product	ostta06g02260	243	81.893	59.403	87.89	51.893	60.007	45.143	45.975	31.68	49.4	49.793	44.507	52.443	23.857	6.493	27.21	14.707	188.347	ostta06g02260	0.549367	0.617923	ostta06g02260	0.230308	1.42801	ostta06g02260	0.513	0.818	0.448	0.602	0	0	0	0	0	0	ostta06g02260	-0.016	-0.236
ostta06g02270		CARBOHYDRATE METABOLIC PROCESS	Carbon metabolism	Lactate dehydrogenase/glycoside hydrolase, family 4, C-terminal	Malate/lactate dehydrogenases	lactate/malate dehydrogenase, NAD binding domain; lactate/malate dehydrogenase, alpha/beta C-terminal domain	_	_	_	unnamed product	ostta06g02270	1011	575.977	493.28	769.347	549.427	1176.58	989.037	907.63	873.82	1289.38	667.823	1677.02	1218.46	1022.16	672.627	580.463	193.09	844.221	ostta06g02270	0.239118	-0.724721	ostta06g02270	0.731196	0.974956	ostta06g02270	0.273	0.544	0.287	0.12	0	0	0	0	0	0	ostta06g02270	0.945	0.463
ostta06g02290	YES	CARBON METABOLISM	Synthesis/Transport of metabolites, vitamins and cofactors	Cobalamin (vitamin B12) biosynthesis CobW-like, C-terminal	putative GTP-binding protein YjiA/CobW cobalamin biosynthesis protein CobW/CobW/HypB/UreG, nucleotide-binding domain;	CobW/HypB/UreG, nucleotide-binding domain, Cobalamin synthesis protein cobW C-terminus	_	_	Cobalamin is a complex Co2+-containing modified tetrapyrrole that acts as a cofactor for enzymes involved in C1 metabolism and certain radical reactions.	unnamed product	ostta06g02290	1296	5.12	6.09	2.63	5.113	21.433	11.333	29.695	17.24	110.437	9.577	156.56	15.09	134.597	16.327	235.44	13.413	38.1026	ostta06g02290	0.554306	-2.01598	ostta06g02290	3.52549	-0.453554	ostta06g02290	-0.202	-0.904	0.956	0.848	0	0	0	0	0	0	ostta06g02290	3.524	3.38
ostta06g02300		REGULATORY	Replication/Transcription/Translation	ACTIVATING TRANSCRIPTION FACTOR (ATF) 4/5, Basic-leucine zipper domain	Ccaat/enhancer binding protein beta; transcription/DNA, protein-DNA complex (E-value=3.1e-14); Transcription factor ATF-4, BZIP (E-value=1e-13)	0	_	_	_	unnamed product	ostta06g02300	630	2.967	3.503	3.207	4.12	100.64	124.86	113.4	208.897	32.277	7.53	93.157	31.383	195.467	228.55	73.93	29.73	124.367	ostta06g02300	-0.630156	-5.2129	ostta06g02300	0.408638	-1.67689	ostta06g02300	-0.186	-0.306	-0.275	-0.816	0	0	0	0	0	0	ostta06g02300	2.096	1.572
ostta06g02310	YES	IRON UPTAKE AND HOMEOSTASIS	Iron transport (putative)	Zinc/iron permease	ZIP Zinc transporter (E-value=1e-36) ; Zinc-regulated_transporter_1 ZIP zinc/iron transport family (E-value=4.6e-36) ; Fe(2+) transport protein E-value=7e-35)	ZIP Zinc transporter	_	_	In hhpred zinc and Fe transporters; the same in ncbi	unnamed product	ostta06g02310	1422	0	2.07	1.853	0	9.023	5.613	11.025	11.233	7.777	1.863	18.62	5.33	13.52	3.96	19.053	3.25	5.0189	ostta06g02310	0.201483	-2.94436	ostta06g02310	1.96103	-0.237613	ostta06g02310	-Inf	Inf	0.72	0.041	0	0	0	0	0	0	ostta06g02310	2.057	1.811
ostta06g02330		UNKNOWN	Unknown	unnamed product	Nothing significant	0	_	_	_	unnamed product	ostta06g02330	546	2.553	4.12	7.24	4.313	9.783	6.15	11.26	5.4	12.573	1.303	14.757	3.97	16.353	7.517	12.153	3.353	14.0565	ostta06g02330	0.601438	-0.805102	ostta06g02330	1.72919	-0.264908	ostta06g02330	-0.643	0.808	0.707	1.127	0	0	0	0	0	0	ostta06g02330	3.268	1.893
ostta06g02340		REGULATORY	IRON?	Myb domain, plants.	C-MYB, MYB proto-oncogene protein; transcription/DNA (E-value=2.2e-36) ; Transcription repressor MYB5 (E-value=4.4e-24)	Myb-like DNA-binding domain	MYB10 and MYB72 Are Required for Growth under Iron-Limiting Conditions, PLOS Genetics, DOI: 10.1371/journal.pgen.1003953	_	_	unnamed product	ostta06g02340	981	264.47	191.713	230.627	165.91	2869.31	3276.25	3775.97	4947.8	546.807	107.78	1614.65	1904.05	3191.93	5526.51	650.717	1394.17	1953.28	ostta06g02340	-0.265224	-4.12253	ostta06g02340	-0.573038	-1.36665	ostta06g02340	0.514	0.533	-0.155	-0.325	0	0	0	0	0	0	ostta06g02340	2.339	-0.236
ostta06g02410		TRANSPORT	Phosphate metabolism	PBP domain	Phosphate ABC transporter periplasmic substrate-binding protein PstS	This domain belongs to the periplasmic binding protein superfamily.	_	_	_	unnamed product	ostta06g02410	1641	1978.29	2292.88	609.823	995.853	5040.46	7062.45	6537.11	11889.7	848.273	498.96	3001.42	3006.56	3338.23	6940.25	709.097	1125.63	2128.09	ostta06g02410	-0.650778	-2.3769	ostta06g02410	-0.551125	-0.719664	ostta06g02410	-0.163	-0.65	-0.45	-0.798	0	0	0	0	0	0	ostta06g02410	0.761	0
ostta06g02420		IRON UPTAKE AND HOMEOSTASIS	Iron transport (putative)	unnamed product	nickel/cobalt efflux protein RcnA (E-value=1.3e-29)	0	_	_	_	unnamed product	ostta06g02420	918	28.577	37.02	52.693	47.493	297.94	319.207	312.35	498.223	134.477	73.29	245.493	253.15	239.333	288.517	84.273	21.573	199.728	ostta06g02420	-0.382696	-3.09868	ostta06g02420	0.144262	0.156481	ostta06g02420	-0.325	0.208	-0.063	-0.608	0	0	0	0	0	0	ostta06g02420	0.872	-0.042
ostta06g02570		SURFACE	Glycosylation, polysaccharide biosynthesis, glycogenesis & starch	Armadillo-type fold	Low score: cellulose synthase-interactive protein (E-value=0.0011); Adaptin_N: Adaptin N terminal region (E-value=0.00059)	0	_	_	_	unnamed product	ostta06g02570	5295	374.187	348.9	462.593	351.873	463.677	473.6	565.865	450.347	912.613	539.5	793.423	407.35	545.68	304.71	520.563	244.91	91.5934	ostta06g02570	0.199892	-0.345217	ostta06g02570	0.889066	0.714909	ostta06g02570	0.149	0.453	0.006	0.395	0	0	0	0	0	0	ostta06g02570	0.755	0.963
ostta06g02580		SIGNALING	Moonlighting	unnamed product	RGS (Regulator of G-protein Signaling) domain. N-terminal ACT domain	0	As a major G-protein regulator, RGS domain containing proteins are involved in many crucial cellular processes such as regulation of intracellular trafficking, glial differentiation, embryonic axis formation, skeletal and muscle development, and cell migration during early embryogenesis.	_	_	unnamed product	ostta06g02580	636	13.517	11.557	54.977	16.787	66.227	53.74	63.925	26.793	93.087	7.727	109.4	24.577	91.303	11.883	113.02	17.257	76.2359	ostta06g02580	0.861555	-1.11345	ostta06g02580	2.70726	0.00814838	ostta06g02580	0.276	1.768	0.338	1.32	YES	0	0	1	0	1	ostta06g02580	3.587	2.157
ostta06g02630		IRON UPTAKE AND HOMEOSTASIS	Iron metabolism	Complex 1 LYR protein	Complex 1 protein (LYR family); very low score: bacterioferritin	Complex10LYR-like	This family of short proteins includes proteins from the NADH-ubiquinone oxidoreductase complex I. they are believed to be be required for iron-sulphur cluster biogenesis in yeast	This is a family of proteins carrying the LYR motif of family Complex1_LYR, PF05347 likely to be involved in Fe-S cluster biogenesis in mitochondria.	_	unnamed product	ostta06g02630	258	52.467	31.647	30.093	48.11	11.643	11.68	13.19	12.65	15.8	42.61	14.707	15.943	14.19	12.66	24.097	16.003	89.0237	ostta06g02630	0.0446874	1.70298	ostta06g02630	-0.337937	0.406413	ostta06g02630	0.781	-0.62	0.031	0.126	0	0	0	0	0	0	ostta06g02630	-1.436	-0.115
ostta06g02890		REGULATORY	Replication/Transcription/Translation	Proliferating cell nuclear antigen, PCNA, N-terminal	proliferating cell nuclear antigen; DNA polymerase III subunit beta	Proliferating cell nuclear antigen, N-terminal domain; Proliferating cell nuclear antigen, C-terminal domain	_	_	_	unnamed product	ostta06g02890	786	325.683	244.783	1159.05	1077.15	1301.03	860.48	327.04	186.61	655.907	373.393	618.493	669.097	149.77	83.04	68.12	13.477	645.128	ostta06g02890	0.393775	0.0692116	ostta06g02890	0.389452	2.87753	ostta06g02890	0.462	0.164	0.633	0.875	0	0	0	0	0	0	ostta06g02890	0.809	-0.111
ostta06g02940		CARBOHYDRATE METABOLIC PROCESS	Glycosylation, polysaccharide biosynthesis, glycogenesis & starch	Glycosyl transferase, family 1	glycogen synthase	Starch synthase catalytic domain; Glycosyl transferases group 1	_	_	_	unnamed product	ostta06g02940	1761	2057.19	2208.36	3513.6	5364.28	204.45	219.623	141.855	203.287	2799.79	3434.32	793.25	610.977	135.147	41.677	909.38	1017.43	839.531	ostta06g02940	-0.434247	4.09305	ostta06g02940	-0.138345	1.85988	ostta06g02940	-0.053	-0.552	-0.067	-0.453	0	0	0	0	0	0	ostta06g02940	-0.299	0.379
ostta06g03130		UNKNOWN	Unknown	unnamed product	Nothing significant	0	_	_	_	unnamed product	ostta06g03130	612	64.457	60.26	73.95	81.067	33.07	22.58	10.715	7.04	79.593	99.787	42.963	61.69	13.113	3.863	40.59	7.197	71.6845	ostta06g03130	0.0913926	1.91573	ostta06g03130	0.0306156	2.11578	ostta06g03130	0.147	-0.075	0.587	0.67	0	0	0	0	0	0	ostta06g03130	-0.331	-0.521
ostta06g03220		STRESS AND REDOX RESPONSE	Iron-containing	2Fe-2S ferredoxin-type domain	ferredoxin [2Fe-2S]; phenylacetate-CoA oxygenase/reductase, PaaK subunit; HCP oxidoreductase, NADH-dependent; anthranilate dioxygenase reductase etc...	2Fe-2S iron-sulfur cluster binding domain	catabolism of aromatic compounds	_	_	unnamed product	ostta06g03220	429	330.413	390.137	166.263	180.923	53.23	33.33	63.905	70.337	75.287	137.123	46.79	16.533	122.467	102.247	281.04	446.31	366.599	ostta06g03220	-0.136298	2.26856	ostta06g03220	-0.417298	-1.78408	ostta06g03220	-0.189	-0.063	0.712	-0.072	0	0	0	0	0	0	ostta06g03220	-0.87	1.503
ostta06g03280		TRANSPORT	Carbon transport	P-loop containing nucleoside triphosphate hydrolase	D-allose transporter ATP-binding protein (E-value=5.7e-44) ; glutathione transporter ATP-binding protein (E-value=1e-43)	ATPase family associated with various activities	_	_	_	unnamed product	ostta06g03280	1401	152.55	152.597	728.533	1263.46	1284.12	1505.14	464.94	431.723	494.533	330.433	1024.24	1658.26	324.773	687.557	54.757	244.73	481.903	ostta06g03280	-0.35016	-0.681946	ostta06g03280	-0.621477	1.41817	ostta06g03280	0.049	-0.736	-0.193	0.172	0	0	0	0	0	0	ostta06g03280	0.578	-0.693
ostta06g03360		FATTY ACIDS AND LIPIDS	Lipid metabolism	unnamed product	Steroid delta-isomerase-related	0	_	_	_	unnamed product	ostta06g03360	459	79.017	76.49	29.143	28.377	18.76	16.27	21.23	20.573	25.54	31.463	13.75	2.133	22.623	10.657	60.073	99.167	75.6081	ostta06g03360	0.0636775	1.45934	ostta06g03360	-0.231776	-1.38911	ostta06g03360	0.096	0.097	0.241	0.111	0	0	0	0	0	0	ostta06g03360	-0.306	2.69
ostta06g03370		HEME/CHLOROPHYLL	Heme/Chlorophyll synthesis	Protoporphyrinogen oxidase, C-terminal domain	protoporphyrinogen oxidase; lower score: amine oxidase; lysine-specific histone demethylase;phytoene desaturase; polyamine oxidase...	Flavin containing amine oxidoreductase	_	_	_	unnamed product	ostta06g03370	1602	1550.21	2091.96	1125.73	1633.54	159.897	150.347	233.625	255.073	973.437	1768.68	242.173	149.67	295.657	107.56	1466.8	2137.41	559.526	ostta06g03370	-0.42836	3.00066	ostta06g03370	-0.48322	-0.354588	ostta06g03370	-0.383	-0.479	0.126	-0.062	0	0	0	0	0	0	ostta06g03370	-0.866	0.696
ostta06g03410		UNKNOWN	Unknown	unnamed product.	Nothing significant	0	_	_	_	unnamed product	ostta06g03410	621	11.567	6.5	9.573	5.87	28.93	33.24	32.5	32.853	20.653	2.933	27.97	10.373	33.797	35.45	52.703	24.453	37.1744	ostta06g03410	0.0727019	-1.89694	ostta06g03410	0.875245	-1.22797	ostta06g03410	0.879	0.765	-0.163	0.051	0	0	0	0	0	0	ostta06g03410	2.813	1.431
ostta06g03420		NUCLEIC ACID METABOLISM	ZINC	Pseudouridine synthase I, TruA, C-terminal	Pseudouridine synthases catalyse the isomerisation of uridine to pseudouridine (Psi) in a variety of RNA molecules, and may function as RNA chaperones. TruA contains one atom of zinc essential for its native conformation and tRNA recognition and has a strictly conserved aspartic acid that is likely to be involved in catalysis.	0	_	_	_	unnamed product	ostta06g03420	1230	30.837	33.167	18.243	20.737	94.997	112.803	152.225	182.137	35.267	3.027	72.833	30.653	98.203	136.243	64.86	90.68	59.8024	ostta06g03420	-0.234783	-2.38502	ostta06g03420	0.0570919	-1.45332	ostta06g03420	-0.056	-0.127	-0.211	-0.194	0	0	0	0	0	0	ostta06g03420	3.541	1.249
ostta06g03490		UNKNOWN	Unknown	unnamed product	nothing significant	0	_	_	_	unnamed product	ostta06g03490	1116	51.847	57.16	311.97	375.15	578.9	509.8	224.15	202.603	247.007	89.34	485.59	603.953	196.523	211.353	93.467	33.087	239.242	ostta06g03490	0.0276303	-0.927819	ostta06g03490	0.124847	1.4141	ostta06g03490	-0.09	-0.208	0.22	0.211	0	0	0	0	0	0	ostta06g03490	1.464	-0.312
ostta06g03580		REGULATORY	ZINC	unnamed product	Possible GIY-YIG catalytic domain	0	Nucleases of the GIY-YIG family are involved in many cellular processes, including DNA repair and recombination, transfer of mobile genetic elements, and restriction of incoming foreign DNA. C-terminal zinc finger	_	_	unnamed product	ostta06g03580	1731	389.767	243.467	1714.34	600.95	6841.28	6186.25	5261.91	5186.21	1362.64	233.893	2797.24	2259.83	2124.74	1594.74	856.933	237.52	1368.13	ostta06g03580	0.217739	-2.99267	ostta06g03580	0.723078	0.466838	ostta06g03580	0.728	1.57	0.182	0.086	YES	0	0	1	0	0	ostta06g03580	2.538	0.31
ostta06g03820		NUCLEIC ACID METABOLISM	Synthesis/Transport of metabolites, vitamins and cofactors	Glutamine amidotransferase	highest hit: phosphoribosylformylglycinamidine synthase. The 4 substrates of this enzyme are ATP, N2-formyl-N1-(5-phospho-D-ribosyl)glycinamide, L-glutamine, and H2O, whereas its 4 products are ADP, phosphate, 2-(formamido)-N1-(5-phospho-D-ribosyl)acetamidine, and L-glutamate. This enzyme participates in purine metabolism	CobB/CobQ-like glutamine amidotransferase domain; AIR synthase related protein	GATase domains have been found in the following enzymes: the second component of anthranilate synthase and 4-amino-4-deoxychorismate (ADC) synthase_	_	_	unnamed product	ostta06g03820	4122	268.003	268.87	163.49	191.697	1685.27	2114.19	1728.22	2706.53	249.603	60.437	1024.8	767.397	874.817	1488.1	187.453	197.22	211.913	ostta06g03820	-0.457809	-3.20498	ostta06g03820	-0.105003	-0.386084	ostta06g03820	0.044	-0.17	-0.291	-0.581	0	0	0	0	0	0	ostta06g03820	2.042	0.42
ostta06g03840		STRESS AND REDOX RESPONSE	Sulfur metabolism	Rhodanese-like domain	glpE thiosulfate sulfurtransferase	Rhodanese-like domain. Rhodanese is a mitochondrial enzyme that detoxifies cyanide (CN-) by converting it to thiocyanate (SCN-)	Sulfurtransferase activity, may contribute in FeS assembly in ferredoxin in vitro	_	_	unnamed product	ostta06g03840	897	2410.91	2131.55	3570.45	3631.67	1371.31	888.217	955.185	443.277	3395.1	3198.08	1807.33	961.76	572.067	43.937	1867.46	417.833	1927.68	ostta06g03840	0.227701	1.6826	ostta06g03840	0.725424	1.68982	ostta06g03840	0.227	0.034	0.663	1.172	YES	0	0	0	0	1	ostta06g03840	0.082	0.913
ostta06g03850		REGULATORY	METALS	TatD family	TatD Mg-dependent Dnase; Predicted metal-dependent hydrolase	TatD related Dnase	_	_	_	unnamed product	ostta06g03850	942	20.387	36.33	190.367	217.453	237.13	329.51	142.845	179.097	268.743	156.153	236.76	349.19	96.49	117.123	66.053	5.98	175.797	ostta06g03850	-0.367484	-0.934232	ostta06g03850	0.0880228	1.81965	ostta06g03850	-0.785	-0.134	-0.438	-0.262	0	0	0	0	0	0	ostta06g03850	0.78	-0.559
ostta06g03860		STRESS AND REDOX RESPONSE	ZINC	DnaJ domain	naJ-class molecular chaperone with C-terminal Zn finger domain	DnaJ domain	_	_	_	unnamed product	ostta06g03860	525	26.24	36.76	167.603	230.847	239.963	344.907	150.33	179.423	189.343	181.683	183.553	231.087	216.377	125.857	242.077	21.143	329.428	ostta06g03860	-0.438434	-0.985456	ostta06g03860	0.569781	0.375353	ostta06g03860	-0.434	-0.404	-0.487	-0.19	0	0	0	0	0	0	ostta06g03860	0.056	-0.331
ostta06g03890		REGULATORY	Replication/Transcription/Translation	P-loop containing nucleoside triphosphate hydrolase; Helicase, C-terminal	ATP-dependent RNA helicase	DEAD/DEAH box helicase; Helicase conserved C-terminal domain; DBP10CT (NUC160) domain	_	_	_	unnamed product	ostta06g03890	2676	68.497	98.257	43.877	58.073	222.1	363.553	384.325	904.95	38.383	20.747	160.737	52.58	270.347	499.93	133.297	223.99	82.7645	ostta06g03890	-0.986139	-2.79816	ostta06g03890	-0.40285	-2.04516	ostta06g03890	-0.47	-0.345	-0.674	-1.17	0	YES	0	0	0	-1	ostta06g03890	0.882	1.614
ostta06g03990		STRESS AND REDOX RESPONSE	DNA repair	DNA mismatch repair protein Pms1/Mlh2	MutL DNA mismatch repair enzyme (predicted ATPase)	MutL C terminal dimerisation domain; DNA mismatch repair; GHKL domain	_	_	_	unnamed product	ostta06g03990	2490	186.637	143.59	281.117	266.86	204.293	269.18	232.95	196.12	218.03	199.037	264.493	233.333	99.283	94.827	104.107	24.163	75.7535	ostta06g03990	0.0473407	-0.0393953	ostta06g03990	0.314519	1.50195	ostta06g03990	0.425	0.134	-0.361	0.314	0	0	0	0	0	0	ostta06g03990	0.128	0.181
ostta06g04000		REGULATORY	ZINC	Nin one binding (NOB1) Zn-ribbon-like	Predicted nucleic acid-binding protein, consists of a PIN domain and a Zn-ribbon module ; Nin one binding (NOB1) Zn-ribbon like;	Nin one binding (NOB1) Zn-ribbon like	_	_	_	unnamed product	ostta06g04000	1533	44.273	50.253	22.123	19.917	248.067	344.447	446.01	992.077	27.533	11.627	213.103	66.53	276.913	418.383	96.003	168.057	140.465	ostta06g04000	-0.886469	-3.88442	ostta06g04000	-0.115114	-1.58643	ostta06g04000	-0.134	0.21	-0.437	-1.088	0	YES	0	0	0	-1	ostta06g04000	1.239	1.683
ostta06g04050		STRESS AND REDOX RESPONSE	DNA repair	Beta-lactamase-like	universal archaeal KH-domain/beta-lactamase-domain protein, central beta-lactamase-domain (pfam00753) with a C-terminal motif associated with RNA metabolism (E-value=3.7e-44). Cleavage and polyadenylation specificity factor 73 kDa subunit; metallo-B-lactamase, PRE-mRNA processing (E-value=3.6e-41)	0	_	_	_	unnamed product	ostta06g04050	1554	81.713	112.703	317	229.397	312.453	347.62	204.77	202.427	351.203	83.267	351.757	227.6	256.26	99.357	288.88	84.623	142.818	ostta06g04050	0.0379234	-0.526149	ostta06g04050	1.33292	0.475028	ostta06g04050	-0.417	0.525	-0.117	0.083	0	0	0	0	0	0	ostta06g04050	2.073	0.631
ostta06g04110	YES	TRANSPORT	Synthesis/Transport of metabolites, vitamins and cofactors	Permease, cytosine/purines, uracil, thiamine, allantoin	FUI1 Cytosine/uracil/thiamine/allantoin permeases	Nucleobase cation symporter-1	11 strong transmembrane helices	_	_	unnamed product	ostta06g04110	1725	126.937	121.533	242.84	192.637	197.213	169.75	211.765	162.133	402.57	119.213	350.203	112.427	480.473	116.78	719.65	108.317	138.929	ostta06g04110	0.269137	-0.115157	ostta06g04110	2.09376	-0.533396	ostta06g04110	0.114	0.392	0.253	0.451	0	0	0	0	0	0	ostta06g04110	1.752	1.643
ostta06g04210		SIGNALING	Protein sorting/Vesicular transport	C2 calcium-dependent membrane targeting	C2 domain	C2 domain	The C2 domain is a Ca2+-dependent membrane-targeting module found in many cellular proteins involved in signal transduction or membrane trafficking	_	_	unnamed product	ostta06g04210	762	307.63	298.717	253.96	274.727	246.97	257.383	200.445	232.967	348.023	213.087	268.903	109.283	332.533	111.69	517.353	206.287	342.844	ostta06g04210	-0.0762119	0.27517	ostta06g04210	1.19449	-0.313919	ostta06g04210	0.093	-0.055	-0.023	-0.151	0	0	0	0	0	0	ostta06g04210	0.703	1.299
ostta06g04310		DEVELOPMENT AND GROWTH	Cell cycle	SAP domain	The SAP	SAP domain. The SAP (after SAF-A/B, Acinus and PIAS) motif is a putative DNA/RNA binding domain found in diverse nuclear and cytoplasmic proteins.	(after SAF-A/B, Acinus and PIAS) motif is a putative DNA binding domain found in diverse nuclear proteins involved in chromosomal organisation , including in apoptosis	_	_	unnamed product	ostta06g04310	1218	35.75	49.533	50.913	201.21	372.697	628.367	373.895	420.223	96.063	32.127	387.3	351.56	350.41	470.333	217.487	443.847	229.973	ostta06g04310	-0.640321	-2.40811	ostta06g04310	-0.303762	-0.772743	ostta06g04310	-0.417	-1.924	-0.717	-0.103	0	YES	0	-1	0	0	ostta06g04310	1.577	0.143
ostta06g04400		SIGNALING	Moonlighting	Armadillo-type fold	Uncharacterized conserved protein (E-value=3.5e-103); Putative death-receptor fusion protein (DUF2428) (E-value=1.8e-55)	Putative death-receptor fusion protein (DUF2428)	Death receptors are cell surface receptors that transmit apoptotic signals initiated by specific ligands such as Fas ligand, TNF alpha and TRAIL.	_	_	unnamed product	ostta06g04400	5673	82.053	85.257	36.147	33.733	262.577	353.153	479.55	581.76	84.26	24.953	251.173	114.55	427.693	667.233	214.587	324.333	44.3219	ostta06g04400	-0.292477	-2.81659	ostta06g04400	-0.210004	-1.78032	ostta06g04400	-0.007	0.16	-0.39	-0.213	0	0	0	0	0	0	ostta06g04400	1.751	1.134
ostta06g04450		CARBON METABOLISM	Isoprenoid metabolism	Thiolase-like, subgroup	beta-ketoadipyl CoA thiolase; acetyl-CoA acetyltransferase; 3-ketoacyl-CoA thiolase;	Thiolase, N-terminal domain; Thiolase, C-terminal domain	_	_	_	unnamed product	ostta06g04450	1275	113.097	97.68	581.79	369.487	1376.24	1408.62	1263.06	1134.67	658.897	260.973	884.56	1001.59	845.38	931.32	352.783	106.203	558.155	ostta06g04450	0.147302	-2.15603	ostta06g04450	0.253238	0.327678	ostta06g04450	0.262	0.714	0.003	0.221	0	0	0	0	0	0	ostta06g04450	1.333	-0.177
ostta06g04510		REGULATORY	ZINC	Zinc finger, RING/FYVE/PHD-type	Zinc finger, C3HC4 type (RING finger)	Zinc finger, C3HC4 type (RING finger)	_	_	_	unnamed product	ostta06g04510	822	9.517	8.037	45.44	38.217	91.587	73.813	62.81	61.06	44.8	14.607	58.653	72.093	70.943	54.843	22.507	17.157	56.7278	ostta06g04510	0.207874	-1.50585	ostta06g04510	0.309429	0.199639	ostta06g04510	0.294	0.308	0.348	0.106	0	0	0	0	0	0	ostta06g04510	1.613	-0.295
ostta06g04530		SURFACE	Unknown	Uncharacterised protein family UPF0136, Transmembrane	Transmembrane proteins 14C	Transmembrane proteins 14C	4 strong transmembrane helices	_	_	unnamed product	ostta06g04530	396	22.117	20.613	43.723	38.597	63.877	46.273	36.025	31.623	76.38	32.1	77.85	68.05	42.497	25.993	23.947	7.523	103.723	ostta06g04530	0.271842	-0.504334	ostta06g04530	0.719054	1.33886	ostta06g04530	0.151	0.238	0.501	0.254	0	0	0	0	0	0	ostta06g04530	1.248	0.198
ostta06g04630		UNKNOWN	Unknown	unnamed product	Nothing significant	No result	_	_	_	unnamed product	ostta06g04630	474	0.617	1.16	1.307	0	17.87	6.213	33.295	14.823	0	0.717	2.13	1.037	4.767	0.733	5.237	0.843	11.9658	ostta06g04630	1.22146	-4.16381	ostta06g04630	1.60087	-1.365	ostta06g04630	-0.859	Inf	1.56	1.232	YES	0	0	0	0	1	ostta06g04630	-Inf	1.032
ostta07g00015		SURFACE	Glycosylation, polysaccharide biosynthesis, glycogenesis & starch	GWT1, transferase activity, transferring acyl groups	biosynthesis of glycosylphosphatidylinositol (GPI) anchors	GWT1	GPI-anchored Wall protein Transfer	_	_	hypothetical protein	ostta07g00015	1458	3.727	4.17	40.117	26.247	164.027	161.147	106.53	106.04	32.2	3.907	145.137	223.31	85.23	116.237	13.603	6.817	53.0884	ostta07g00015	0.0789537	-2.83963	ostta07g00015	-0.341813	0.863582	ostta07g00015	-0.107	0.67	0.063	0.073	0	0	0	0	0	0	ostta07g00015	3.04	-0.62
ostta07g00200		METABOLISM	Moonlighting	unnamed product	Predicted ATPase; predicted AAA+ATPase C-terminal (E-value=2.2e-06); AAA ATPase, central region (E-value=3e-06)	0	_	_	_	unnamed product	ostta07g00200	1587	156.357	134.82	471.55	426.423	544.34	414.117	323.735	240.737	317.377	136.667	427.217	391.84	229.25	179.717	204.587	60.633	183.497	ostta07g00200	0.298613	-0.356652	ostta07g00200	0.615429	0.916121	ostta07g00200	0.264	0.204	0.431	0.493	0	0	0	0	0	0	ostta07g00200	1.211	0.128
ostta07g00220		NUCLEIC ACID METABOLISM	Phosphate metabolism	Polyphosphate kinase 2	Polyphosphate kinase 2 (PPK2. Thymidylate kinase. Adenylate kinase	Polyphosphate kinase 2 (PPK2)	PPK2 uses poly P to generate GTP, a signaling molecule that serves as an alternative energy source and a precursor for various physiological processes	_	_	unnamed product	ostta07g00220	945	378.877	434.13	769.76	782.467	1004.82	971.773	512.695	515.38	532.623	282.46	769.827	832.21	481.4	355.353	387.433	101.61	602.699	ostta07g00220	-0.0201968	-0.345091	ostta07g00220	0.46603	0.865939	ostta07g00220	-0.146	0.035	0.085	0.058	0	0	0	0	0	0	ostta07g00220	0.912	-0.11
ostta07g00240		UNKNOWN	Unknown	DUF4539	DUF4539	DUF4539	_	_	_	unnamed product	ostta07g00240	840	42.03	30.787	51.517	55.33	66.93	63.45	48.455	48.247	55.633	18.547	57.517	26.58	42.163	7.493	46.14	7.773	49.7464	ostta07g00240	0.0785027	-0.336244	ostta07g00240	1.72144	0.607083	ostta07g00240	0.498	-0.044	0.114	0.072	0	0	0	0	0	0	ostta07g00240	1.581	1.114
ostta07g00330		CARBON METABOLISM	Unknown	HAD-like domain	phosphatase/phosphohexomutase; haloacid dehalogenase-like hydrolase	0	Involved in a variety of cellular processes ranging from amino acid biosynthesis to detoxification; predicted phosphatase/phosphohexomutase ; haloacid dehalogenase-like hydrolase; phosphoglycolate phosphatase; 2-deoxyglucose-6-phosphatase	haloacid dehydrogenase (HAD) superfamily;	_	unnamed product	ostta07g00330	513	130.427	150.757	120.163	267.213	181.703	204.883	98.455	129.15	279.86	406.117	202.523	465.75	92.853	127.59	65.55	85.483	366.53	ostta07g00330	-0.501913	0.122179	ostta07g00330	-0.75878	1.86334	ostta07g00330	-0.16	-1.095	-0.137	-0.327	0	YES	0	-1	0	0	ostta07g00330	-0.542	-1.2
ostta07g00430		STRESS AND REDOX RESPONSE	Redox, thiol-related	Thioredoxin-like fold	glutathione S-transferase	Glutathione S-transferase, N-terminal domain; Glutathione S-transferase, C-terminal domain	_	_	_	unnamed product	ostta07g00430	705	227.78	220.65	288.467	264.773	380.723	396.583	299.02	321.47	426.033	195.797	422.817	321.227	297.21	113.307	307.92	48.993	401.841	ostta07g00430	-0.00899455	-0.480339	ostta07g00430	1.09671	0.830895	ostta07g00430	0.095	0.182	-0.022	-0.04	0	0	0	0	0	0	ostta07g00430	1.117	0.399
ostta07g00470		UNKNOWN	Unknown	unnamed product	Nothing significant	0	_	_	_	unnamed product	ostta07g00470	435	1523.08	1809.7	2954.41	2207.84	1991.2	2001.64	839.46	1017.23	2746.97	4593.63	1874.57	3529.83	3930.31	8226.37	4917.88	10670.8	7878.58	ostta07g00470	0.0546591	0.538219	ostta07g00470	-1.00429	-1.12226	ostta07g00470	-0.198	0.479	0.029	-0.211	0	0	0	0	0	0	ostta07g00470	-0.746	-0.912
ostta07g00500		PROTEASE-PEPTIDASE	Protein degradation, ZINC	unnamed product	PDZ_metalloprotease, zinc metallopeptidase (E-value=7.8e-07)	0	_	_	_	unnamed product	ostta07g00500	660	97.763	125.697	94.09	101.817	18.01	13.797	19.3	16.81	42.493	71.953	13.533	9.79	39.54	10.797	122.937	162.433	90.9811	ostta07g00500	-0.17097	2.60872	ostta07g00500	-0.221751	-1.27881	ostta07g00500	-0.313	-0.055	0.421	0.267	0	0	0	0	0	0	ostta07g00500	-0.765	0.468
ostta07g00770		TRAFFICKING	Protein sorting/Vesicular transport	Small GTPase superfamily, Rab type	Rab GTPase	Ras family	Most Rab GTPases contain a lipid modification site at the C-terminus, with sequence motifs CC, CXC, or CCX. Lipid binding is essential for membrane attachment, a key feature of most Rab proteins	Rab GTPases regulate many steps of membrane traffic, including vesicle formation, vesicle movement along actin and tubulin networks, and membrane fusion	_	unnamed product	ostta07g00770	612	3267.34	2294.79	3568.81	1824.81	2935.8	1812.25	2457	1880.89	3344.15	1428.25	2579.26	1494.74	2510.92	1162.58	2954.4	1386.42	3768.63	ostta07g00770	0.646335	0.269953	ostta07g00770	1.05733	0.142495	ostta07g00770	0.56	1.026	0.732	0.452	YES	0	0	1	0	0	ostta07g00770	1.223	0.789
ostta07g00780		SIGNALING	Replication/Transcription/Translation	Protein arginine N-methyltransferase.	PRMT5 arginine-N-methyltransferase (JAK signaling); tellurite resistance protein TehB domain; ubiquinone biosynthesis methyltransferase domain	PRMT5 arginine-N-methyltransferase	_The JAK-STAT signaling pathway transmits information from chemical signals outside the cell, through the cell membrane, and into gene promoters on the DNA in the cell nucleus, which causes DNA transcription and activity in the cell	TehB is responsible for potassium tellurite resistance, probably by increasing the reduction rate of tellurite to metallic tellurium_	_	unnamed product	ostta07g00780	1179	750.957	525.273	449.497	236.303	2930.79	2276.48	3769.86	4289.02	342.007	48.613	1120.91	682.943	1932.11	2518.09	882.19	706.373	1243.71	ostta07g00780	0.108802	-2.7567	ostta07g00780	0.112595	-1.45996	ostta07g00780	0.565	0.986	0.401	-0.119	0	0	0	0	0	0	ostta07g00780	2.81	0.718
ostta07g00840		REGULATORY	Replication/Transcription/Translation	Endonuclease/exonuclease/phosphatase	TDP2 Phosphodiesterase domain of human TDP2, a 5 -tyrosyl DNA phosphodiesterase; XthA Exonuclease III	Endonuclease/Exonuclease/phosphatase family	_	_	_	unnamed product	ostta07g00840	1164	72.017	120.72	186.67	211.287	222.053	251.773	181.86	191.39	192.413	80.39	235.36	144.167	259.23	120.483	277.693	63.51	150.935	ostta07g00840	-0.226059	-0.519342	ostta07g00840	1.23753	-0.144019	ostta07g00840	-0.694	-0.12	-0.144	-0.008	0	0	0	0	0	0	ostta07g00840	1.255	0.707
ostta07g00930		UNKNOWN	Unknown	unnamed product	N/A	NA	_	_	_	unnamed product	ostta07g00930	468	92.557	104.467	120.81	103.527	114.65	120.64	90.86	103.487	252.493	117.333	200.31	103.54	256.033	111.36	326.003	125.977	313.04	ostta07g00930	-0.0448034	-0.0279957	ostta07g00930	1.17357	-0.282085	ostta07g00930	-0.124	0.281	-0.037	-0.121	0	0	0	0	0	0	ostta07g00930	1.102	0.955
ostta07g00980		REGULATORY	ZINC	Zinc finger, B-box	_	DNA/RNA helicase, DEAD/DEAH box type, N-terminal, GUCT (NUC152) domain	_	_	_	unnamed product	ostta07g00980	1161	784.893	791.99	1374.63	922.89	4614.38	5804.69	6417.99	8284.51	2560.01	868.57	3346.4	3382.44	7449.38	9856.58	6197.6	7872.61	3796.81	ostta07g00980	-0.260628	-2.69657	ostta07g00980	-0.168778	-1.62704	ostta07g00980	0.036	0.634	-0.294	-0.303	0	0	0	0	0	0	ostta07g00980	1.555	-0.013
ostta07g01290		UNKNOWN	Unknown	unnamed product	Glucan-binding protein C E-value=4.2; Taeniidae antigen.....	0	_	_	_	unnamed product	ostta07g01290	888	1019.31	1101.81	887.68	1162.42	297.807	227.33	187.46	120.677	630.713	948.433	248.917	162.153	108.22	13.633	480.24	196.09	548.486	ostta07g01290	-0.126861	2.32222	ostta07g01290	0.152955	1.31705	ostta07g01290	-0.062	-0.331	0.426	0.701	0	0	0	0	0	0	ostta07g01290	-0.593	0.621
ostta07g01380		STRESS AND REDOX RESPONSE	DNA repair	DNA-repair protein, UmuC-like, N-terminal	DNA polymerase IV; DNA Polymerase iota; DNA polymerase Rev1; DNA polymerase V subunit UmuC	impB/mucB/samB family; IMS family HHH motif; impB/mucB/samB family C-terminal domain	_	These proteins are involved in UV protection	_	unnamed product	ostta07g01380	1818	56.29	66.057	119.663	111.527	134.2	136.09	167.695	122.163	120.283	64.563	148.387	84.813	134.673	72.223	172.867	61.367	60.9482	ostta07g01380	0.132473	-0.662445	ostta07g01380	1.02338	-0.077362	ostta07g01380	-0.182	0.16	0.017	0.522	0	0	0	0	0	0	ostta07g01380	0.893	0.811
ostta07g01570		UNKNOWN	Unknown	unnamed product	Nothing significant	0	_	_	_	unnamed product	ostta07g01570	2664	3.407	3.543	3.347	3.247	3.717	3.92	2.2	2.4	2.557	0.523	1.84	0.623	4.093	1.737	5.597	0	1.00298	ostta07g01570	-0.0455992	0.135848	ostta07g01570	1.95806	-0.925454	ostta07g01570	-0.009	0.102	-0.039	-0.057	0	0	0	0	0	0	ostta07g01570	2.283	1.562
ostta07g01810		CYTOSKELETON	Moonlighting	G-protein beta WD-40 repeat	protein SPA1-RELATED/Coronin/PQQ_ABC_repeats PQQ-dependent catabolism-associated beta-propeller protein	WD domain, G-beta repeat (4 x)	_	_	_	unnamed product	ostta07g01810	1560	37.943	61.563	14.653	15.44	265.123	371.743	513.485	1124.96	29.25	10.123	164.217	76.227	316.68	473.533	145.663	195.343	152.882	ostta07g01810	-0.920073	-4.12348	ostta07g01810	-0.203341	-2.01145	ostta07g01810	-0.649	-0.019	-0.451	-1.066	0	YES	0	0	0	-1	ostta07g01810	1.525	1.109
ostta07g01850		CYTOSKELETON	Structural	unnamed product	Intermediate filament protei (E-value=3.9);	0	_	_	_	unnamed product	ostta07g01850	3168	1114.94	1120.19	683.24	859.29	87.237	153.437	139.39	102.45	504.367	1168.23	171.307	120.977	24.317	7.12	119.223	256.163	130.837	ostta07g01850	-0.142658	2.96625	ostta07g01850	-0.921438	2.26916	ostta07g01850	0.039	-0.272	-0.778	0.51	0	0	0	0	0	0	ostta07g01850	-1.215	0.504
ostta07g01860		UNKNOWN	Unknown	unnamed product	Nothing significant	0	_	_	_	unnamed product	ostta07g01860	675	814.98	820.27	1123.34	1021.84	561.05	464.75	394.35	256.343	1226.77	1370.14	774.267	722.377	556.277	204.23	1249.36	548.06	1121.15	ostta07g01860	0.174913	1.17263	ostta07g01860	0.420072	0.678165	ostta07g01860	0.041	0.195	0.308	0.687	0	0	0	0	0	0	ostta07g01860	-0.164	0.101
ostta07g01980		REGULATORY	Chaperoning/maturation	RAVE complex protein Rav1 C-terminal	RAVE protein 1 C terminal (regulator of the ATPase of vacuolar and endosomal membranes); WD40 domain, found in a number of eukaryotic proteins that cover a wide variety of functions including adaptor/regulatory modules in signal transduction, pre-mRNA processing and cytoskeleton assembly	RAVE protein 1 C terminal; WD domain, G-beta repeat	Rav1p is involved in regulating the glucose dependent assembly and disassembly of vacuolar ATPase V1 and V0 subunits	_	_	unnamed product	ostta07g01980	4701	271.337	250.96	450.513	354.023	414.79	560.583	580.15	623.243	534.367	416.313	552.503	365.097	334.063	285.313	355.73	55.443	85.1471	ostta07g01980	-0.059252	-0.7151	ostta07g01980	0.662411	0.85767	ostta07g01980	0.159	0.407	-0.398	-0.037	0	0	0	0	0	0	ostta07g01980	0.356	0.599
ostta07g02040		CYTOSKELETON	Structural	unnamed product	Myosin tail E-value=4.9e-83	0	_	_	_	unnamed product	ostta07g02040	3030	3149.54	3522.23	2428.91	3355.4	391.127	441.19	366.465	299.94	2471.44	3294.16	875.92	543.477	176.947	30.927	1062.58	1160.71	486.2	ostta07g02040	-0.265935	3.0542	ostta07g02040	-0.132809	1.56294	ostta07g02040	-0.114	-0.407	-0.137	0.355	0	0	0	0	0	0	ostta07g02040	-0.419	0.691
ostta07g02070		REGULATORY	Ribosome-related	rRNA-processing protein EFG1	EFG1 is involved in rRNA processing	0	_	_	_	unnamed product	ostta07g02070	852	14.097	13.257	9.6	10.873	89.8	116.017	161.61	297.193	12.837	2.697	44.61	18.667	115.533	153.257	51.667	81.283	87.5145	ostta07g02070	-0.666823	-3.76895	ostta07g02070	-0.187162	-2.33519	ostta07g02070	0.14	-0.122	-0.333	-0.814	0	0	0	0	0	0	ostta07g02070	2.247	1.259
ostta07g02190		UNKNOWN	Unknown	unnamed product	Nothing significant	0	_	_	_	unnamed product	ostta07g02190	432	43.603	50.457	65.457	76.987	27.357	21.89	20.375	19.207	94.233	77.62	51.233	32.053	35.85	11.687	58.7	28.42	103.462	ostta07g02190	-0.10361	1.4027	ostta07g02190	0.676684	0.916963	ostta07g02190	-0.161	-0.177	0.357	0.148	0	0	0	0	0	0	ostta07g02190	0.276	0.68
ostta07g02310		STRESS AND REDOX RESPONSE	Chaperoning/maturation	Chaperonin Cpn60	Chaperonin GroEL	TCP-1/cpn60 chaperonin family	Protects newly synthesized or stress-denatured polypeptides from misfolding and aggregation in the highly crowded cellular environment, often in an ATP-driven process	_	_	unnamed product	ostta07g02310	1782	4125.4	3634.33	887.843	1033.47	601.76	864.913	1245.71	2242.89	610.587	666.213	749.333	174.82	1549.72	1862.34	1483.42	2277.82	842.121	ostta07g02310	-0.180568	0.966055	ostta07g02310	-0.181228	-1.70405	ostta07g02310	0.232	-0.161	-0.487	-0.783	0	0	0	0	0	0	ostta07g02310	-0.13	2.102
ostta07g02430		PROTEASE-PEPTIDASE	Protein degradation	unnamed product	Very low scre : 26S protease regulatory subunit 8 (E-value=0.5)	0	probably no transmembrane protein	_	_	unnamed product	ostta07g02430	978	14.637	2.07	6.113	0	1.157	3.333	13.515	9.59	1.09	0.453	0	1.35	3.483	0.633	8.317	0	4.20124	ostta07g02430	1.18737	-0.263589	ostta07g02430	2.01524	-1.78683	ostta07g02430	2.862	Inf	-1.486	0.565	YES	0	0	1	0	0	ostta07g02430	1.265	-Inf
ostta07g02450	YES	HEME/CHLOROPHYLL	Heme/Chlorophyll synthesis, Iron	Pheophorbide a oxygenase	chlorophyllide a oxygenase; (E-value=9.7e-62), pheophorbide a oxygenase (E-value=1.1e-53))	Rieske [2Fe-2S] domain	Iron-containing (FeS)	Overexpression of chlorophyllide a oxygenase (CAO) enlarges the antenna size of photosystem II in Arabidopsis thaliana Plant J. 2001 May;26(4):365-73..	Synthesis of chlorophyll b	unnamed product	ostta07g02450	1167	1237.92	1711.33	858.017	1148.84	97.847	103.873	135.97	163.693	630.837	1036.64	127.497	74.507	180.31	89.687	1081.25	1551.61	547.87	ostta07g02450	-0.424785	3.30264	ostta07g02450	-0.446241	-0.634563	ostta07g02450	-0.418	-0.363	-0.05	-0.201	0	0	0	0	0	0	ostta07g02450	-0.721	0.776
ostta07g02460		UNKNOWN	Unknown	unnamed product	Nothing significant	0	_	_	_	unnamed product	ostta07g02460	522	230.077	343.717	140.867	210.1	8.503	9.333	9.915	18.667	93.633	245.713	22.807	9.087	19.627	0.733	174.323	225.373	211.024	ostta07g02460	-0.57823	4.28713	ostta07g02460	-0.630029	-0.177779	ostta07g02460	-0.529	-0.518	-0.098	-0.85	0	0	0	0	0	0	ostta07g02460	-1.397	1.329
ostta07g02500		UNKNOWN	Unknown	Protein of unknown function DUF3411, plant	DUF3411; low score: Nitrile hydratase	DUF3411	_	Nitrile hydratases contain either a non-haem iron or a non-corrinoid cobalt centre	_	unnamed product	ostta07g02500	1467	12072.1	15083.6	16539.5	16594.8	19919.8	23503.6	19819.4	20333.5	16264.4	32030.8	12134.9	25918.8	25608.1	50165	57352.6	109386	20140	ostta07g02500	-0.143813	-0.47117	ostta07g02500	-0.965783	-1.48979	ostta07g02500	-0.272	0.054	-0.202	0.029	0	0	0	0	0	0	ostta07g02500	-0.982	-1.093
ostta07g02530		PHOTOSYNTHESIS	Chlorophyll binding, PSI	Chlorophyll A-B binding protein, plant	light-harvesting complex I Chlorophyll A-B binding protein Lhca1	Chlorophyll A-B binding protein	_	_	_	unnamed product	ostta07g02530	702	10761.3	15756	15214.9	22202.6	726.21	1130.52	311.505	505.257	27312.1	33491.8	8922.37	13054.3	375.41	95.437	2555.05	959.687	13655.1	ostta07g02530	-0.551582	4.57928	ostta07g02530	-0.281432	4.37609	ostta07g02530	-0.5	-0.487	-0.602	-0.632	0	0	0	0	0	0	ostta07g02530	-0.298	-0.546
ostta07g02580		FATTY ACIDS AND LIPIDS	Lipid synthesis	CDP-alcohol phosphatidyltransferase	ethanolaminephosphotransferase (E-value = 1.3e-75)	CDP-alcohol phosphatidyltransferase	_	_	_	unnamed product	ostta07g02580	1218	128.247	138.187	175.967	201.597	108.593	85.13	78.09	51.393	167.39	92.92	140.577	73.36	122.273	53.057	149.793	92.2	95.3804	ostta07g02580	0.0434388	0.992384	ostta07g02580	0.894593	0.18406	ostta07g02580	-0.058	-0.138	0.388	0.669	0	0	0	0	0	0	ostta07g02580	0.845	0.941
ostta07g02590		HEME/CHLOROPHYLL	Heme/Chlorophyll synthesis	Magnesium-protoporphyrin IX methyltransferase	magnesium protoporphyrin IX methyltransferase	Magnesium-protoporphyrin IX methyltransferase C-terminus	_	_	_	unnamed product	ostta07g02590	996	1775.84	2364.26	1376.11	1628.41	291.257	256.17	295.64	258.807	837.41	1270.81	302.38	159.75	336.19	59.42	1617.46	1565.01	903.296	ostta07g02590	-0.269715	2.69579	ostta07g02590	0.0180357	-0.477063	ostta07g02590	-0.363	-0.184	0.222	0.258	0	0	0	0	0	0	ostta07g02590	-0.606	0.922
ostta07g02610		REGULATORY	Replication/Transcription/Translation	DNA polymerase delta, subunit 4	_	DNA polymerase delta, subunit 4	_	_	_	unnamed product	ostta07g02610	351	14.737	7.46	44.803	20.197	65.187	61.757	60.845	46.98	100.667	12.74	98.94	33.533	90.43	36.097	87.33	23.79	143.428	ostta07g02610	0.441413	-1.41857	ostta07g02610	1.82002	0.0489318	ostta07g02610	1.033	1.209	0.115	0.438	YES	0	0	1	0	0	ostta07g02610	2.979	1.563
ostta07g02710		REGULATORY	Replication/Transcription/Translation	Nucleic acid-binding, OB-fold	Replication factor A protein 3	Replication factor A protein 3	_	_	_	hypothetical protein	ostta07g02710	324	148.62	149.053	444.42	446.167	584.133	451.567	266.57	203.25	383.427	194.16	378.527	311.277	291.923	120.86	293.72	93.65	918.465	ostta07g02710	0.207688	-0.341156	ostta07g02710	0.903494	0.66285	ostta07g02710	0.046	0.053	0.408	0.457	0	0	0	0	0	0	ostta07g02710	0.978	0.285
ostta07g02820		REGULATORY	Replication/Transcription/Translation	Helicase, C-terminal	ATP-dependent RNA helicase DeaD	0	_	_	_	unnamed product	ostta07g02820	1479	682.927	456.84	798.11	485.847	671.98	520.99	527.19	380.563	503.66	459.207	495.463	379.607	423.26	230.687	433.257	168.703	321.936	ostta07g02820	0.539074	0.206248	ostta07g02820	0.58328	0.548994	ostta07g02820	0.63	0.774	0.404	0.535	0	0	0	0	0	0	ostta07g02820	0.129	0.387
ostta07g03070		CARBOHYDRATE METABOLIC PROCESS	Glycosylation, polysaccharide biosynthesis, glycogenesis & starch	Nucleotidyl transferase	glucose-1-phosphate adenylyltransferase; N-acetylglucosamine-1-phosphate uridyltransferase/glucosamine-1-phosphate acetyltransferase; glucose-1-phosphate thymidylylransferase	Nucleotidyl transferase	_	_	_	unnamed product	ostta07g03070	1557	1227.12	1541.74	1322.13	2370.93	65.877	51.987	162.615	222.19	450.773	660.543	83.813	30.46	290.123	76.937	1684.4	3522.43	552.508	ostta07g03070	-0.591778	3.68164	ostta07g03070	-0.773688	-2.18429	ostta07g03070	-0.28	-0.784	0.378	-0.384	0	0	0	0	0	0	ostta07g03070	-0.556	1.462
ostta07g03210		REGULATORY	Replication/Transcription/Translation	Helicase, C-terminal	Probable chromatin-remodeling complex ATPase chain	DEAD/DEAH box helicase, Helicase conserved C-terminal domain	_	_	_	unnamed product	ostta07g03210	4059	177.97	86.113	461.793	216.31	472.843	342.423	544.97	217.317	377.077	92.053	441.97	233.49	193.127	87.51	210.687	54.96	64.8345	ostta07g03210	0.94224	-0.742988	ostta07g03210	1.38374	1.06573	ostta07g03210	1.094	1.153	0.502	1.392	YES	0	0	1	0	1	ostta07g03210	2.03	0.923
ostta07g03220		UNKNOWN	Unknown	unnamed product	Nothing significant	0	_	_	_	unnamed product	ostta07g03220	1320	114.237	107.23	293.777	106.28	357.44	278.883	387.545	236.963	453.727	75.003	421.103	100.37	316.237	86.337	530.813	118.343	188.65	ostta07g03220	0.65997	-1.01932	ostta07g03220	2.17676	-0.00209417	ostta07g03220	0.142	1.525	0.394	0.775	YES	0	0	1	0	0	ostta07g03220	2.591	2.071
ostta07g03260		TRANSPORT	Synthesis/Transport of metabolites, vitamins and cofactors	Auxin efflux carrier	Mem_trans Membrane transport protein. This family includes auxin efflux carrier proteins and other transporter proteins from all domains of life	represents a mostly uncharacterised family of membrane transport proteins found in eukaryotes, bacteria and archaea. Most characterised members of this family are the PIN components of auxin efflux systems from plants	_	_	_	unnamed product	ostta07g03260	1185	18.303	35.537	3.053	2.817	55.427	102.033	225.625	479.61	4.68	2.347	34.853	8.32	133.473	205.053	59.867	130.773	79.2073	ostta07g03260	-1.03333	-3.83052	ostta07g03260	-0.571259	-3.37223	ostta07g03260	-0.907	0.175	-0.844	-1.022	0	YES	0	0	0	-1	ostta07g03260	0.99	2.066
ostta07g03410	YES	REGULATORY	ZINC, GATA factor	Zinc finger, GATA-type	GATA zinc finger	GATA zinc finger	_	_	_	unnamed product	ostta07g03410	1584	10006.6	4722.06	13345.7	5178.46	9090.23	6328.85	10023.9	7103.07	11720.2	5360.05	9781.53	4519.17	9064.16	5279.01	13576.5	9328.7	5304.14	ostta07g03410	0.863959	0.0309958	ostta07g03410	0.850126	-0.24728	ostta07g03410	1.132	1.424	0.559	0.562	YES	0	1	1	0	0	ostta07g03410	1.124	1.116
ostta07g03420	YES	STRESS AND REDOX RESPONSE	IRON?	CCR4-Not complex component, Not1	CCR4-Not complex component, Not1. The Ccr4-Not complex regulates many different cellular functions, including RNA degradation and transcription initiation. It may be a regulatory platform that senses nutrient levels and stress	2 domains: 1 ) Domain of unknown function (DUF3819) 2) CCR4-Not complex component, Not1	_	_	_	unnamed product	ostta07g03420	5400	4751.97	2406.39	3995.72	2034.97	2644.08	2676.62	4148.92	3084.15	2368.7	2445.28	2307.84	1701.4	1263.52	1056.04	1346.81	812.05	451.903	ostta07g03420	0.607131	0.0712134	ostta07g03420	0.276747	0.978157	ostta07g03420	1.028	1.032	0.019	0.493	YES	0	0	1	0	0	ostta07g03420	-0.05	0.443
ostta07g03600		DEVELOPMENT AND GROWTH	Cell cycle	unnamed product	Meiosis protein SPO22/ZIP4 like (E-value=3.1e-28)	0	_	_	_	unnamed product	ostta07g03600	3132	39.17	49.143	54.31	31.41	60.023	50.393	77.365	67.343	200.34	91.917	159.877	82.48	159.91	85.857	206.027	78.88	29.8221	ostta07g03600	0.218442	-0.549215	ostta07g03600	1.09616	0.0106518	ostta07g03600	-0.279	0.849	0.289	0.266	0	0	0	0	0	0	ostta07g03600	1.12	0.957
ostta07g03635		CARBON METABOLISM	Amino acid metabolism	Deoxyhypusine synthase	putative deoxyhypusine synthase	Deoxyhypusine synthase	Deoxyhypusine synthase. Eukaryotic initiation factor 5A (eIF-5A) contains an unusual amino acid, hypusine [N epsilon-(4-aminobutyl-2-hydroxy)lysine]. The first step in the post-translational formation of hypusine is catalysed by the enzyme deoxyhypusine synthase (DS) . The modified version of eIF-5A, and DS, are required for eukaryotic cell proliferation	_	_	hypothetical protein	ostta07g03635	552	18.64	19.463	2.587	1.007	101.653	123.32	136.695	190.817	12.413	4.263	95.043	37.85	120.91	143.57	44.393	76.123	127.802	ostta07g03635	-0.365074	-3.69634	ostta07g03635	0.0589082	-1.35816	ostta07g03635	-0.014	1.419	-0.242	-0.415	0	0	0	0	0	0	ostta07g03635	1.537	1.332
ostta07g03700		CARBON METABOLISM	Amino acid metabolism	Deoxyhypusine synthase	putative deoxyhypusine synthase	Deoxyhypusine synthase0	Eukaryotic initiation factor 5A (eIF-5A), now considered to be an elongation factor (see IPR001884), contains an unusual amino acid, hypusine [N epsilon-(4-aminobutyl-2-hydroxy)lysine]. The first step in the post-translational formation of hypusine is catalysed by the enzyme deoxyhypusine synthase_	_	_	unnamed product	ostta07g03700	765	20.977	25.17	3.753	3.737	143.463	175.607	184.445	257.417	14.93	3.507	117.56	55.963	169.977	261.583	48.563	87.353	128.595	ostta07g03700	-0.388524	-3.80171	ostta07g03700	-0.217834	-1.5588	ostta07g03700	-0.215	0.062	-0.256	-0.416	0	0	0	0	0	0	ostta07g03700	2.085	1.072
ostta07g03720		FATTY ACIDS AND LIPIDS	Lipase/Esterase	Serine hydrolase FSH.	Serine hydrolase (FSH1); Phospholipase/Carboxylesterase	Serine hydrolase (FSH1)	Œ±Œ≤-hydrolases catalyze a wide variety of reactions. The hydrophobic nature of the FSH1 active site pocket suggests that it may be involved in the hydrolysis of lipidic ester compounds_	_	_	unnamed product	ostta07g03720	720	2.44	3.27	10.823	13.133	25.127	21.197	18.14	14.187	10.357	1.333	13.633	19.543	12.837	8.417	1.06	3.617	15.5481	ostta07g03720	0.124132	-1.37705	ostta07g03720	0.197577	0.768157	ostta07g03720	-0.376	-0.22	0.283	0.419	0	0	0	0	0	0	ostta07g03720	2.95	-0.516
ostta07g03850	YES	FATTY ACIDS AND LIPIDS	Chaperoning/maturation	TMS membrane protein/tumour differentially expressed protein	Serine incorporator (Serinc) (E-value=7.5e-117)	Serine incorporator (Serinc) (2X)	This is a family of eukaryotic membrane proteins which incorporate serine into membranes and facilitate the synthesis of the serine-derived lipids phosphatidylserine and sphingolipid	_	in hhpred Serinc Serine incorporator (Serinc). This is a family of eukaryotic membrane proteins which incorporate serine into membranes and facilitate the synthesis of the serine-derived lipids phosphatidylserine and sphingolipid. Members of this family contain 11 transmembrane domains and form intracellular complexes with key enzymes involved in serine and sphingolipid biosynthesis	unnamed product	ostta07g03850	1266	376.163	460.693	488.527	458.987	457.64	490.267	408.415	495.387	674.47	194.61	617.733	194.06	609.027	233.897	820.203	306.323	359.716	ostta07g03850	-0.138574	-0.0534132	ostta07g03850	1.54976	-0.228456	ostta07g03850	-0.243	0.149	-0.063	-0.213	0	0	0	0	0	0	ostta07g03850	1.789	1.672
ostta07g03880		FATTY ACIDS AND LIPIDS	Carbon metabolism	Glucose/ribitol dehydrogenase.	Enoyl-[acyl-carrier-protein] reductase (ENR)/gluconate 5-dehydrogenase	Glucose dehydrogenase catalyses the oxidation of D-glucose without prior phosphorylation to D-beta-gluconolactone using NAD or NADP as a coenzyme/ /ENR catalyzes the NAD(P)H-dependent reduction of enoyl-ACP in the last step of fatty acid biosynthesis. (Cfr: FLAVODOXIN??)	_	_	_	unnamed product	ostta07g03880	1020	1334.71	1823.71	546.513	632.01	357.763	303.083	753.87	952.15	397.393	398.523	259.82	40.777	1311.84	1030.64	2447.26	3445.38	982.564	ostta07g03880	-0.310175	0.873425	ostta07g03880	-0.154412	-2.90773	ostta07g03880	-0.4	-0.151	0.276	-0.272	0	0	0	0	0	0	ostta07g03880	-0.008	2.673
ostta07g04020		REGULATORY	Ribosome-related	GTP-binding protein Obg/CgtA	Obg Predicted GTPase (E-value = 1e-91)	GTP1/OBG, 50S ribosome-binding GTPase	_	_	_	unnamed product	ostta07g04020	1371	65.597	89.113	35.753	42.643	249.797	360.167	570.895	1348.52	39.673	26.953	183.953	100.183	410.067	765.547	167.193	273.907	215.626	ostta07g04020	-0.996369	-3.43412	ostta07g04020	-0.542065	-2.20129	ostta07g04020	-0.391	-0.196	-0.491	-1.174	0	YES	0	0	0	-1	ostta07g04020	0.554	0.878
ostta07g04030		REGULATORY	Replication/Transcription/Translation	unnamed product	GIY-YIG_UPF0213 E-value=1.9	0	GIY-YIG_UPF0213 The GIY-YIG domain of uncharacterized protein family UPF0213 related to structure-specific endonuclease SLX1._	_	_	unnamed product	ostta07g04030	486	241.567	456.42	579.147	644.75	283.187	324.687	165.535	234.26	644.19	233.973	506.957	259.27	386.673	88.273	471.08	178.573	732.837	ostta07g04030	-0.38683	0.930819	ostta07g04030	1.40099	0.547737	ostta07g04030	-0.868	-0.096	-0.161	-0.435	0	0	0	0	0	0	ostta07g04030	1.456	0.97
ostta07g04040		DEVELOPMENT AND GROWTH	Cell cycle	Nrap protein	U3 small nucleolar RNA-associated protein 22 (E-value = 3.5e-212)	Nrap protein	_	_	_	unnamed product	ostta07g04040	3114	63.563	95.793	16.47	21.213	243.6	382.84	420.21	937.057	45.857	20.733	297.7	135.61	355.29	565.713	100.037	125.277	76.8096	ostta07g04040	-0.948958	-3.32507	ostta07g04040	-0.0848399	-1.19567	ostta07g04040	-0.543	-0.306	-0.615	-1.092	0	YES	0	0	0	-1	ostta07g04040	1.141	1.136
ostta07g04170		CARBOHYDRATE METABOLIC PROCESS	Glycolysis and Glcuoneogenesis	ROK FAMILY	Fructokinase/ N-acetylmannosamine kinase/ROK_glcA_fam ROK family protein (putative glucokinase)	ROK: a family of bacterial proteins which groups transcriptional repressors, sugar kinases and yet uncharacterized open reading frames	_	_	_	unnamed product	ostta07g04170	1050	19.977	13.94	26.213	18.11	47.143	39.69	47.9	41.363	39.1	10.97	41.053	22.52	59.52	47.577	37.437	19.903	31.6914	ostta07g04170	0.31792	-1.16023	ostta07g04170	0.804624	-0.529134	ostta07g04170	0.568	0.592	0.285	0.277	0	0	0	0	0	0	ostta07g04170	1.828	0.867
ostta07g04280		UNKNOWN	Unknown	unnamed product	nothing significant	0	_	_	_	unnamed product	ostta07g04280	975	26.633	43.973	19.343	192.427	280.843	524.413	326.57	436.043	37.773	12.32	307.447	319.357	275.533	413.237	135.133	390.043	239.813	ostta07g04280	-0.872234	-2.46894	ostta07g04280	-0.58576	-0.841754	ostta07g04280	-0.673	-3.256	-0.864	-0.353	0	YES	0	-1	0	0	ostta07g04280	1.613	-0.051
ostta07g04360		CARBOHYDRATE METABOLIC PROCESS	Glycosylation, polysaccharide biosynthesis, glycogenesis & starch	NAD(P)-binding domain	UDP-glucose 4-epimerase ; dTDP-D-glucose 4,6-dehydratase; polysaccharide biosynthesis protein TviC; NAD-dependent epimerase/dehydratase family protein; UDP-apiose/xylose synthase etc...	0	_	_	_	unnamed product	ostta07g04360	1068	60.88	37.727	24.543	16.71	35.157	28.38	105.555	113.447	21.74	23.527	56.39	19.1	100.767	93.48	48.393	63.693	49.7126	ostta07g04360	0.203422	-1.00929	ostta07g04360	0.185108	-1.3358	ostta07g04360	0.741	0.614	0.346	-0.037	0	0	0	0	0	0	ostta07g04360	-0.118	1.563
ostta07g04370	YES	CARBON FIXATION	Calvin cycle, C4 metabolism & photorespiration	Transketolase-like, C-terminal	Transketolase; pyruvate dehydrogenase E1 component; 1-deoxy-D-xylulose-5-phosphate synthase	Transketolase, thiamine diphosphate binding domain; Transketolase, pyrimidine binding domain; Transketolase, C-terminal domain	_	_	_	unnamed product	ostta07g04370	2115	18104.3	19788.7	13067	13208.5	3378.67	3471.12	5863.69	5921.16	6182.47	14933.1	2704.27	2705.61	3350.78	4157.91	17884.5	37631.9	5093.19	ostta07g04370	-0.0688617	1.78382	ostta07g04370	-0.980313	-1.24852	ostta07g04370	-0.08	0.043	-0.002	0.052	0	0	0	0	0	0	ostta07g04370	-1.276	0.001
ostta07g04430		FATTY ACIDS AND LIPIDS	Lipase/Esterase	unnamed product	Acyl-CoA esterase. Protocat_pcaD 3-oxoadipate enol-lactonase (This enzyme also acts in catechol degradation)	Alpha/beta hydrolase fold; the alpha/beta hydrolase fold is common to a number of hydrolytic enzymes of widely differing phylogenetic origin and catalytic function	_	_	_	unnamed product	ostta07g04430	1893	5.657	3.007	3.657	4.843	304.517	402.587	267.36	481.15	7.24	3.197	108.01	54.73	171.65	413.113	10.867	15.147	74.5091	ostta07g04430	-0.6165	-6.32539	ostta07g04430	-0.705455	-1.81245	ostta07g04430	0.96	-0.348	-0.366	-0.783	0	0	0	0	0	0	ostta07g04430	1.175	0.982
ostta07g04450		DEVELOPMENT AND GROWTH	Ribosome-related	Ribosomal protein L18, bacterial-type	ribosomal protein L18	Ribosomal L18p/L5e family	_	_	_	unnamed product	ostta07g04450	462	614.737	540.42	130.423	169.237	147.43	185.367	271.69	476.193	130.32	163.397	197.13	51.837	471.607	527.723	350.673	315.46	641.727	ostta07g04450	-0.235832	0.428555	ostta07g04450	0.119279	-1.61595	ostta07g04450	0.236	-0.317	-0.293	-0.745	0	0	0	0	0	0	ostta07g04450	-0.331	1.929
ostta07g04490		UNKNOWN	Unknown	unnamed product	Mod_r: Modifier of rudimentary (Mod(r)) protein E-value=0.67	0	_	_	_	unnamed product	ostta07g04490	618	43.317	51.57	146.353	119.4	138.363	122.043	94.69	118.857	130.92	52.187	147.663	92.533	178.763	87.077	215.86	34.233	179.392	ostta07g04490	0.0374338	-0.39323	ostta07g04490	1.33619	-0.284882	ostta07g04490	-0.203	0.353	0.217	-0.262	0	0	0	0	0	0	ostta07g04490	1.323	0.675
ostta07g04510		FATTY ACIDS AND LIPIDS	Lipid synthesis	Phosphatidate cytidylyltransferase	Dolichol kinase	Cytidylyltransferase family	Synthesis of CDP-diacylglycerol, phospholipides biosynthesis	_	_	unnamed product	ostta07g04510	1497	1.543	1.477	9.363	11.283	142.603	187.003	153.445	186.377	18.61	0.907	113.427	114.88	123.85	221.5	14.183	8.393	54.6445	ostta07g04510	-0.330141	-4.76449	ostta07g04510	-0.354939	-0.568206	ostta07g04510	0.115	-0.214	-0.355	-0.214	0	0	0	0	0	0	ostta07g04510	4.358	-0.015
ostta07g04530		REGULATORY	Replication/Transcription/Translation	Translation elongation/initiation factor/Ribosomal, beta-barrel	Translation elongation factors (GTPases); elongation factor G; elongation factor EF-2; GTP-binding protein; elongation factor 4 etc....; elongation factor G	Elongation factor Tu GTP binding domain; Elongation factor Tu domain 2; Elongation Factor G, domain II; Elongation factor G, domain IV; Elongation factor G C-terminus	_	_	_	unnamed product	ostta07g04530	2223	6837.72	8215.27	2126.62	3243.23	470.067	584.897	1608.81	2966.67	1326.96	2693.15	749.31	252.197	1920.57	2304.52	5581.33	11133.1	1462.39	ostta07g04530	-0.442735	1.85868	ostta07g04530	-0.774309	-2.05978	ostta07g04530	-0.216	-0.55	-0.279	-0.817	0	0	0	0	0	0	ostta07g04530	-1.026	1.572
ostta07g04680		CARBON METABOLISM	Amino acid metabolism	Peptidyl-prolyl cis-trans isomerase, FKBP-type, domain	FKBP-type peptidyl-prolyl cis-trans isomerases	FKBP-type peptidyl-prolyl cis-trans isomerase	_	_	_	unnamed product	ostta07g04680	675	22.417	32.397	72.5	81.9	106.327	122.197	72.64	66.23	108.453	103.957	118.557	114.77	74.66	64.307	39.183	12.947	112.356	ostta07g04680	-0.143938	-0.809391	ostta07g04680	0.203005	1.21759	ostta07g04680	-0.482	-0.117	-0.163	0.199	0	0	0	0	0	0	ostta07g04680	0.057	0.047
ostta08g00030		UNKNOWN	Unknown	unnamed product	Bacterial protein of unknown function (DUF839)	0	_	_	_	unnamed product	ostta08g00030	4782	58.193	42.467	43.793	44.81	80.443	118.07	145.45	147.123	50.877	69.13	63.177	83.353	39.317	97.64	42.81	1019.36	28.0481	ostta08g00030	-0.104031	-1.37092	ostta08g00030	-2.68779	-2.16538	ostta08g00030	0.502	0.026	-0.516	0.049	0	0	0	0	0	0	ostta08g00030	-0.445	-0.399
ostta08g00240		STRESS AND REDOX RESPONSE	DNA repair	ATP-dependent helicase, C-terminal	rad3 DNA repair helicase	0	_	_	_	unnamed product	ostta08g00240	3303	297.287	254.993	699.14	287.437	586.2	519.217	573.435	385.933	1278.1	204.697	1161.06	308.183	700.25	225.81	1033.18	315.143	167.084	ostta08g00240	0.574428	-0.423894	ostta08g00240	1.98428	0.37609	ostta08g00240	0.27	1.341	0.212	0.637	YES	0	0	1	0	0	ostta08g00240	2.637	1.915
ostta08g00290		UNKNOWN	Unknown	unnamed product	nothing significant	0	_	_	_	unnamed product	ostta08g00290	252	2.517	4.337	1.407	4.51	1.443	3.39	2.185	2.067	5.943	6.313	6.317	1.9	9.64	8.903	11.94	9.86	20.504	ostta08g00290	-0.839575	0.449422	ostta08g00290	0.316555	-0.945119	ostta08g00290	-0.73	-1.627	-1.195	0.142	0	0	0	0	0	0	ostta08g00290	-0.091	1.741
ostta08g00490		REGULATORY	Replication/Transcription/Translation	Quinonprotein alcohol dehydrogenase-like superfamily	IKI3 family E-value=9.3e-31; WD40 domain WD40 domain; SPA1-RELATED E-value=1.2e-31; Cytochrome D1 heme domain E-value=7.5e-30	7xWD40 repeat	IKI3 family: Members of this family are components of the elongator multi-subunit component of a novel RNA polymerase II holoenzyme for transcriptional elongation	_	_	unnamed product	ostta08g00490	2481	32.19	27.107	28.103	26.47	368.367	452.87	446.595	665.377	137.99	58.707	388.343	304.437	287.853	364.863	82.87	20.833	93.0314	ostta08g00490	-0.420564	-4.07367	ostta08g00490	0.260223	0.233487	ostta08g00490	0.298	0.144	-0.261	-0.51	0	0	0	0	0	0	ostta08g00490	1.229	0.352
ostta08g00510		STRESS AND REDOX RESPONSE	Redox, thiol-related	Thioredoxin-like fold	TRX domain, DnaJ domain containing protein family; PDIa family, N-terminal EFP1 subfamily; Thioredoxin; Thioredoxin domain-containing protein; protein disulfide-isomerase domain....	Thioredoxin	_	_	DnaJ is a member of the hsp40 family of molecular chaperones,	unnamed product	ostta08g00510	414	1.51	5.907	0.367	2.25	14.283	17.923	32.195	53.18	8.847	6.097	24.953	6.693	56.71	73.22	24.93	21.597	52.9381	ostta08g00510	-0.701485	-3.42585	ostta08g00510	0.10047	-1.89874	ostta08g00510	-1.915	-2.564	-0.29	-0.658	0	0	0	0	0	0	ostta08g00510	0.532	1.898
ostta08g00560	YES	NUCLEIC ACID METABOLISM	Iron-containing	Ferritin-like superfamily	Ribonucleotide reductase	0	Cfr: Regulation of Ribonucleotide Reductase during Iron Limitation (Seguin et al, 2011)	_	_	unnamed product	ostta08g00560	990	324.33	331.553	1118.17	1286.94	2161.34	1977.51	979.75	873.023	1355.03	293.167	2042.36	1776.51	1317.93	1070.94	1020.08	713.173	1176.88	ostta08g00560	0.0365124	-0.968716	ostta08g00560	0.573493	0.407292	ostta08g00560	0.018	-0.144	0.165	0.232	0	0	0	0	0	0	ostta08g00560	2.205	0.204
ostta08g00600		UNKNOWN	Unknown	unnamed product	nothing significant	0	_	_	_	unnamed product	ostta08g00600	276	62.917	38.293	74.603	52.637	21.373	10.84	13.21	7.633	51.633	52.303	24.803	25.307	19.237	3.863	33.3	25.5	117.177	ostta08g00600	0.648851	2.08565	ostta08g00600	0.267541	0.903252	ostta08g00600	0.769	0.561	1.016	0.856	0	0	0	0	0	0	ostta08g00600	-0.023	-0.03
ostta08g00680		SURFACE	Unknown	Bacterial surface protein 26-residue repeat	homology of only small part of the protein: Mycoplasma protein of unknown function, DUF285	3 x Mycoplasma protein of unknown function, DUF285	_	_	_	unnamed product	ostta08g00680	1980	3101.42	2970.77	2726.66	2866.84	600.74	588.643	590.125	528.793	1055.86	2945.76	903.107	1533.75	259.013	403.593	343.157	572.56	694.154	ostta08g00680	0.0131929	2.33687	ostta08g00680	-1.09067	2.02764	ostta08g00680	0.111	-0.014	0.066	0.223	0	0	0	0	0	0	ostta08g00680	-1.484	-0.762
ostta08g00710		REGULATORY	ZINC	Zinc finger, DNA-directed DNA polymerase, family B, alpha	DNA polymerase	DNA Polymerase alpha zinc finger;DNA polymerase alpha subunit p180 N terminal;DNA polymerase family B, exonuclease domain;DNA polymerase family B	_	_	_	unnamed product	ostta08g00710	4593	827.8	466.247	2269.69	2012.36	1892.97	1685.15	570.1	267.24	900.327	588.617	1066.54	1262.98	98.553	84.407	57.677	17.92	191.44	ostta08g00710	0.32753	0.336625	ostta08g00710	0.119739	3.87925	ostta08g00710	0.876	0.232	0.204	1.159	YES	0	0	0	0	1	ostta08g00710	0.61	-0.242
ostta08g00800		REGULATORY	Replication/Transcription/Translation	Armadillo-type fold, U3 small nucleolar RNA-associated protein 10	This family is the protein associated with U3 snoRNA which is involved in the processing of pre-rRNA	0	_	_	_	unnamed product	ostta08g00800	6465	369.637	376.197	184.613	180.38	925.77	1413.35	1716.8	2274.98	344.617	79.873	903.603	404.503	1148.42	1607.23	630.317	690.893	128.105	ostta08g00800	-0.408988	-2.50971	ostta08g00800	0.121445	-1.23404	ostta08g00800	0.022	0.092	-0.574	-0.34	0	0	0	0	0	0	ostta08g00800	2.106	1.161
ostta08g00830	YES	CARBON FIXATION	Calvin cycle, C4 metabolism & photorespiration	Pyruvate phosphate dikinase, PEP/pyruvate-binding	phosphoenolpyruvate synthase; pyruvate phosphate dikinase; lower score: alpha-amylase	Pyruvate phosphate dikinase, PEP/pyruvate binding domain	_	_	_	unnamed product	ostta08g00830	3912	466.99	272.087	1036.38	625.7	867.383	772.367	833.45	608.17	853.21	864.707	808.92	815.963	326.713	279.127	204.113	61.84	154.926	ostta08g00830	0.491808	-0.359711	ostta08g00830	0.117297	1.93778	ostta08g00830	0.827	0.787	0.204	0.52	0	0	0	0	0	0	ostta08g00830	-0.023	-0.011
ostta08g00850		TRANSPORT	Synthesis/Transport of metabolites, vitamins and cofactors	ABC transporter, conserved site.	ABC transporter ATP-binding protein/Glutathione transporter ATP-binding protein	0	_	_	_	unnamed product	ostta08g00850	2034	353.577	484.993	86.423	169.087	81.333	121.347	313.075	574.993	97.293	180.447	121.847	21.993	321.217	410.29	464.647	902.06	144.562	ostta08g00850	-0.693923	0.00439638	ostta08g00850	-0.591434	-2.31255	ostta08g00850	-0.407	-0.909	-0.541	-0.812	0	0	0	0	0	0	ostta08g00850	-0.896	2.472
ostta08g00865		STRESS AND REDOX RESPONSE	Ribosome-related	Cold-shock protein, DNA-binding	Ribosomal protein S1-like RNA-binding domain. Found in a wide variety of RNA-associated proteins	Cold-shock DNA-binding domain	_	_	_	hypothetical protein	ostta08g00865	312	5.287	14.843	15.32	63.2	22.577	45.923	15.7	30.427	233.57	309.7	144.04	353.323	97.577	101.543	270.49	239.407	393.215	ostta08g00865	-1.37568	-0.214537	ostta08g00865	-0.428601	0.552922	ostta08g00865	-1.442	-1.988	-0.988	-0.887	0	YES	0	-1	0	0	ostta08g00865	-0.412	-1.292
ostta08g01000		NUCLEIC ACID METABOLISM	Synthesis/Transport of metabolites, vitamins and cofactors	tRNA-dihydrouridine synthase, conserved site	tRNA-dihydrouridine synthase	Dihydrouridine synthase (Dus)	nifR3_yhdG putative TIM-barrel protein, nifR3 family Members of this family catalyse the reduction of the 5,6-double bond of a uridine residue on tRNA_	_	_	unnamed product	ostta08g01000	1347	87.943	108.993	15.853	27.243	242.7	339.34	503.005	1018.31	32.62	21.253	147.983	63.107	357.58	626.95	151.067	292.577	187.292	ostta08g01000	-0.813651	-3.12608	ostta08g01000	-0.541842	-2.42588	ostta08g01000	-0.26	-0.723	-0.447	-0.951	0	0	0	0	0	0	ostta08g01000	0.613	1.232
ostta08g01020		UNKNOWN	Unknown	unnamed product	Nothing significant, big C-terminal hydrophobic domain	0	_	_	_	unnamed product	ostta08g01020	519	3.817	1.917	2.683	4.233	8.86	9.093	7.73	10.08	4.163	0.163	8.067	0.207	17	0.733	19.523	0.703	11.9186	ostta08g01020	-0.12789	-1.42935	ostta08g01020	4.1482	-1.51835	ostta08g01020	1.046	-0.599	-0.004	-0.318	0	0	0	0	0	0	ostta08g01020	4.671	5.312
ostta08g01130		TRANSPORT	Ion channel	Ankyrin repeat	ankyrin-like protein (E-value=3.4e-40 ); Short_transient_receptor_potential_channel_4 transient-receptor-potential calcium channel protein (E-value=1.2e-24)	Ankyrin repeats (3 copies)	_	_	_	unnamed product	ostta08g01130	555	689.977	851.18	1024.87	1145.95	780.087	782.537	413.905	468.3	1542.4	1906.2	871.447	1099.75	416.05	316.853	345.853	96.373	1436.01	ostta08g01130	-0.159043	0.602254	ostta08g01130	-0.106519	2.20446	ostta08g01130	-0.253	-0.103	0.032	-0.113	0	0	0	0	0	0	ostta08g01130	-0.31	-0.333
ostta08g01160		DEVELOPMENT AND GROWTH	Kinase/phosphatase	unnamed product	Ndr family (E-value=8e-41); hydrolase, alpha/beta fold family protein (E-value=3.7e-38)	Alpha/beta hydrolase family	NDR (nuclear dbf2-related) kinases, a subclass of AGC kinases, are a highly evolutionarily conserved class of proteins that help regulate proper cell function related to development, growth, and mitotic events	_	_	unnamed product	ostta08g01160	909	169.247	205.443	195.33	215.407	237.093	248.273	196.17	252.763	264.117	143.357	223.67	121.183	239.86	93.69	349.663	144.753	226.899	ostta08g01160	-0.208246	-0.250115	ostta08g01160	1.09733	-0.138037	ostta08g01160	-0.229	-0.083	-0.03	-0.3	0	0	0	0	0	0	ostta08g01160	0.877	0.887
ostta08g01170		REGULATORY	Replication/Transcription/Translation	SMN complex, gem-associated protein 7	Gemin7: Gem-associated protein 7 (Gemin7); InterPro: Gem-associated protein 7 (Gemin7) is a component of the survival of motor neuron complex, which functions in the assembly of spliceosomal small nuclear ribonucleoproteins.	Gem-associated protein 7 (Gemin7)	The protein encoded by this gene is a component of the core SMN complex, which is required for pre-mRNA splicing in the nucleus	_	_	unnamed product	ostta08g01170	321	31.397	27.91	72.503	91.84	66.89	78.12	36.66	44.46	98.127	61.787	128.057	97.713	96.313	59.04	101.267	20.753	216.674	ostta08g01170	-0.223213	-0.0158392	ostta08g01170	0.821867	0.474136	ostta08g01170	0.221	-0.282	-0.187	-0.212	0	0	0	0	0	0	ostta08g01170	0.664	0.392
ostta08g01350		STRESS AND REDOX RESPONSE	ZINC	DnaJ-like protein C11, C-terminal	DnaJ-class molecular chaperone with C-terminal Zn finger domain	DUF3395; DNAJ domain	_	_	_	unnamed product	ostta08g01350	1788	433.197	257.087	352.22	204.277	171.167	77.607	259.43	136.517	240.903	162.003	208.483	79.637	214.513	137.6	343.903	334.857	126.307	ostta08g01350	0.84721	0.950382	ostta08g01350	0.496432	-0.576367	ostta08g01350	0.802	0.844	1.177	0.992	YES	0	0	0	1	0	ostta08g01350	0.568	1.391
ostta08g01360		CYTOSKELETON	Structural	Actin-related protein	actin-like protein/ rod shape-determining protein MreB	Actin	Note: importance of iron on cell size and shape	_	_	unnamed product	ostta08g01360	1569	1357.4	492.073	1536.66	514.193	915.747	339.487	997.9	343.113	734.09	367.72	674.69	338.153	581.023	343.8	840.7	417.5	429.981	ostta08g01360	1.50874	0.586981	ostta08g01360	0.947546	-0.045885	ostta08g01360	1.513	1.638	1.468	1.606	YES	0	1	1	1	1	ostta08g01360	0.993	0.999
ostta08g01380		TRANSPORT	Lipid metabolism	Sterol-sensing domain, Multidrug efflux transporter AcrB transmembrane domain .	Eukaryotic (Putative) Sterol Transporter (EST) Family/transmembrane protein Patched	Patched family (2x). The transmembrane protein Patched P18502 is a receptor for the morphogene Sonic Hedgehog	_	_	_	unnamed product	ostta08g01380	3525	13.677	7.717	15.72	10.5	57.99	38.44	135.03	49.057	16.567	2.9	16.067	3.097	45.543	2.66	29.413	4.03	7.9505	ostta08g01380	1.06599	-2.53378	ostta08g01380	2.98801	-1.06032	ostta08g01380	0.872	0.642	0.63	1.526	YES	0	0	0	0	1	ostta08g01380	2.507	2.38
ostta08g01400		CYTOSKELETON	Moonlighting	G-protein beta WD-40 repeat	protein SPA1-RELATED (E-value=1e-29); coronin (E-value=1.7e-23)	0	_	_	NA	unnamed product	ostta08g01400	3168	211.387	226.573	66.587	91.87	535.58	803.447	953.82	1470.05	142.93	66.55	476.537	196.033	710.7	1249.21	552.957	876.087	170.263	ostta08g01400	-0.552164	-2.65542	ostta08g01400	-0.34244	-1.9407	ostta08g01400	-0.054	-0.406	-0.548	-0.558	0	0	0	0	0	0	ostta08g01400	1.098	1.283
ostta08g01510		PROTEASE-PEPTIDASE	METALS	WLM	WLM domain; DUF45; UBP (ubiquitin processing protease); Predicted metal-dependent hydrolase	WLM domain (predicted metallopeptidase domain called WLM (Wss1p-like metalloproteases)	_	This is a predicted metallopeptidase domain called WLM (Wss1p-like metalloproteases).	_	unnamed product	ostta08g01510	1008	140.693	92.93	236.01	149.19	177.733	177.243	156.025	116.047	278.58	193.73	178.133	170.547	146.293	76.59	171.247	52.057	155.819	ostta08g01510	0.407449	-0.0190185	ostta08g01510	0.650378	0.878243	ostta08g01510	0.648	0.72	0.04	0.493	0	0	0	0	0	0	ostta08g01510	0.52	0.065
ostta08g01520		TRANSPORT	Synthesis/Transport of metabolites, vitamins and cofactors	BCCT transporter family	BCCT family transporter	2x Betaine / Carnitine / Choline Transporters; PLAC8 family	_	_	_	unnamed product	ostta08g01520	2415	473.287	582.597	785.713	1064.43	1405	2133.29	751.31	1096.48	6326.31	13114.2	3262.63	7128.94	905.84	896.077	1394.26	136.23	1072.89	ostta08g01520	-0.51379	-0.889959	ostta08g01520	-0.839501	3.16184	ostta08g01520	-0.25	-0.379	-0.565	-0.48	0	0	0	0	0	0	ostta08g01520	-1.055	-1.125
ostta08g01580		METABOLISM	Moonlighting	Methyltransferase-related	methyltransferase E-value=1.4e-31; Methylase involved in ubiquinone/menaquinone biosynthesis E-value=1e-19;	Hypothetical methyltransferase	_	_	_	unnamed product	ostta08g01580	1299	29.32	28.84	8.033	8.293	57.717	72.543	94.67	129.617	28.213	8.783	64.317	17.74	89.237	94.723	93.45	106.107	44.8231	ostta08g01580	-0.333187	-2.23576	ostta08g01580	0.274536	-1.67938	ostta08g01580	0.074	0.01	-0.293	-0.388	0	0	0	0	0	0	ostta08g01580	1.677	1.862
ostta08g01630		DEVELOPMENT AND GROWTH	Moonlighting	Surfeit locus 2	Surfeit locus protein 2 (SURF2)	Surfeit locus protein 2.	Surfeit locus protein 2 is part of a group of at least six sequence unrelated genes (Surf-1 to Surf-6). The six Surfeit genes have been classified as housekeeping genes, being expressed in all tissue types tested and not containing a TATA box in their promoter region. The exact function of SURF2 is unknown	_	_	unnamed product	ostta08g01630	858	17.193	24.737	22.73	15.063	210.857	208.207	295.98	496.927	30.117	8.603	84.23	41.177	161.44	264.95	123.707	91.607	152.792	ostta08g01630	-0.445504	-3.90942	ostta08g01630	-0.0244422	-1.96058	ostta08g01630	-0.478	0.649	0.055	-0.682	0	0	0	0	0	0	ostta08g01630	1.802	1.035
ostta08g01690		DEVELOPMENT AND GROWTH	Ribosome-related	Armadillo-type fold	Noc2p family; InterPro: This is a small family of mainly hypothetical proteins of unknown function. Required for the maturation of the 18S rRNA and for 40S ribosome production?	Noc2p family	Noc2p from yeast, is required for a late step in 60S subunit export from the nucleus.	_	_	unnamed product	ostta08g01690	2433	142.093	183.337	38.89	35.27	426.957	734.913	850.885	1951.05	50.24	26.447	225.357	71.003	465.013	897.137	185.32	338.477	170.119	ostta08g01690	-0.993026	-3.30705	ostta08g01690	-0.525296	-2.33476	ostta08g01690	-0.321	0.2	-0.747	-1.132	0	YES	0	0	0	-1	ostta08g01690	0.922	1.669
ostta08g01700		DEVELOPMENT AND GROWTH	Moonlighting	DTW	DTW: DTW domain (E-value=5.2e-51)	N/A	This presumed domain is found in bacterial and eukaryotic proteins. Its function is unknown	_	NA	unnamed product	ostta08g01700	741	21.467	34.1	7.22	23.71	51.057	53.093	113.76	202.707	11.21	12.593	44.88	43.3	96.333	113.337	44.72	98.673	81.9973	ostta08g01700	-0.693765	-2.26863	ostta08g01700	-0.440544	-1.6479	ostta08g01700	-0.615	-1.656	-0.02	-0.768	0	YES	0	-1	0	0	ostta08g01700	-0.172	0.055
ostta08g01730		SIGNALING	ZINC	Zinc finger, Dof-type	hybrid sensory histidine kinase BarA/ aerobic respiration control sensor protein ArcB/ histidine kinase/ hybrid sensory histidine kinase TorS	0	_	_	_	unnamed product	ostta08g01730	2565	5061.21	2091.45	1669.14	376.027	1011.98	665.67	3230.11	2617.02	1576.31	627.02	1590.74	815.38	5914.57	6931.37	15371.1	32500.7	1999.26	ostta08g01730	0.932088	0.289609	ostta08g01730	-0.741183	-3.71916	ostta08g01730	1.323	2.209	0.641	0.369	YES	0	1	1	0	0	ostta08g01730	1.325	0.967
ostta08g01790		NUCLEIC ACID METABOLISM	ZINC	tRNA-guanine(15) transglycosylase-like	queuine tRNA-ribosyltransferase; tRNA-guanine family transglycosylase	Queuine tRNA-ribosyltransferase	_	_	_	unnamed product	ostta08g01790	1302	56.657	54.407	106.47	99.92	100.02	90.63	76.275	56.94	85.267	53.113	86.733	80.397	60.58	47.593	60.233	17.153	54.3581	ostta08g01790	0.168497	-0.0287553	ostta08g01790	0.560275	0.716302	ostta08g01790	0.108	0.15	0.179	0.487	0	0	0	0	0	0	ostta08g01790	0.679	0.112
ostta08g01800		REGULATORY	DNA repair	DNA recombination/repair protein RecA, monomer-monomer interface	_	0	_	_	_	unnamed product	ostta08g01800	1023	497.793	518.33	1150.11	841.74	1972.49	1936.23	1642.63	1494.04	1635.55	317.377	1758.18	1035.09	1529.11	750.77	1726.3	831.597	1199.74	ostta08g01800	0.135737	-1.22761	ostta08g01800	1.17962	-0.0275674	ostta08g01800	-0.008	0.509	0.063	0.202	0	0	0	0	0	0	ostta08g01800	2.361	0.766
ostta08g01840		SIGNALING	Chaperoning/maturation	Rad60/SUMO-like domain	Sumo Small ubiquitin-related modifier (SUMO). Small ubiquitin-related modifier (SUMO) proteins are conjugated to numerous intracellular targets and serve to modulate protein interaction, localization, activity or stability. SUMO (also known as \\"Smt3\\" and \\"sentrin\\" in other organisms) is linked to several different pathways, including nucleocytoplasmic transport	Ubiquitin-2 like Rad60 SUMO-like	The small ubiquitin-related modifier SUMO-1 is a Ub/Ubl family member, and although SUMO-1 shares structural similarity to Ub, SUMO s cellular functions remain distinct insomuch as SUMO modification alters protein function through changes in activity, cellular localisation, or by protecting substrates from ubiquitination	_	_	unnamed product	ostta08g01840	282	124.423	94.813	284.163	253.95	319.163	211.403	151.81	94.757	235.69	117.347	241.553	187.297	195.893	102.653	155.503	92.667	634.549	ostta08g01840	0.424893	-0.0371548	ostta08g01840	0.727777	0.515376	ostta08g01840	0.442	0.221	0.63	0.745	0	0	0	0	0	0	ostta08g01840	1.002	0.37
ostta08g01870		UNKNOWN	Unknown	unnamed product.	Nothing significant	0	_	_	_	unnamed product	ostta08g01870	816	3.93	7.46	30.297	68.173	103.997	96.377	38.545	38.713	17.68	3.807	57.207	67.62	36.267	52.543	11.81	9.29	49.3042	ostta08g01870	-0.252174	-1.32962	ostta08g01870	-0.115108	0.409505	ostta08g01870	-0.873	-1.111	0.146	0.059	0	YES	0	-1	0	0	ostta08g01870	2.215	-0.239
ostta08g01880		DEVELOPMENT AND GROWTH	ZINC	Zinc finger, CCCH-type	Cleavage and polyadenylation specificity factor (CPSF) E-value=6.4e-07; zf-CCCH E-value=1.7e-05	0	Proteins containing CCCH Znf domains include Znf proteins from eukaryotes involved in cell cycle or growth phase-related regulation	_	_	unnamed product	ostta08g01880	1089	36.347	43.407	35.963	27.513	3595.72	4611.1	4814.19	6982.83	38.047	8.033	997.723	382.887	5074.08	8927.49	425.57	1290.9	2140.25	ostta08g01880	-0.459608	-7.11583	ostta08g01880	-0.698893	-3.46076	ostta08g01880	-0.207	0.446	-0.322	-0.47	0	0	0	0	0	0	ostta08g01880	2.24	1.384
ostta08g01900		DEVELOPMENT AND GROWTH	Cell cycle	P-loop containing nucleoside triphosphate hydrolase	Kinesin motor domain, KIF23-like subgroup. Members of this group may play a role in mitosis. This catalytic (head) domain has ATPase activity and belongs to the larger group of P-loop NTPases.	Kinesin	_	_	_	unnamed product	ostta08g01900	2544	54.85	56.61	41.673	109.9	268.053	355.067	278.825	259.857	83.95	18.727	182.88	101.853	150.87	162.09	127.247	162.717	59.3349	ostta08g01900	-0.28001	-2.13882	ostta08g01900	0.290466	-0.636787	ostta08g01900	0.002	-1.341	-0.369	0.167	0	YES	0	-1	0	0	ostta08g01900	2.16	0.848
ostta08g02160		PROTEASE-PEPTIDASE	ZINC	Peptidase M50	S2P-M50_SpoIVFB_CBS SpoIVFB Site-2 protease (S2P), a zinc metalloprotease (MEROPS family M50B), regulates intramembrane proteolysis (RIP), and is involved in the pro-sigmaK pathway of bacterial spore formation	Peptidase family M50	_	_	_	unnamed product	ostta08g02160	897	154.07	152.59	156.57	140.687	141.193	152.63	133.545	182.21	268.127	81.963	235.55	80.423	248.733	73.307	340.933	82.773	182.923	ostta08g02160	-0.101497	-0.0134384	ostta08g02160	1.77633	-0.162795	ostta08g02160	0.064	0.213	-0.076	-0.383	0	0	0	0	0	0	ostta08g02160	1.706	1.552
ostta08g02180		REGULATORY	Ribosome-related	P-loop containing nucleoside triphosphate hydrolase	rbgA GTPase YlqF; Reviewed (E-value = 6.2e-43)	NGP1NT (NUC091) domain, 50S ribosome-binding GTPase	_	_	_	unnamed product	ostta08g02180	2145	430.02	843.79	159.683	256.307	1162.52	1976.37	2081.32	4505.36	298.127	158.883	811.757	605.353	1004.64	1689.53	722.017	1421.58	528.184	ostta08g02180	-0.983682	-2.52422	ostta08g02180	-0.450056	-1.36766	ostta08g02180	-0.924	-0.624	-0.729	-1.048	0	YES	0	0	0	-1	ostta08g02180	0.903	0.426
ostta08g02340		UNKNOWN	Unknown	unnamed product	Nothing significant	0	probably no transmembrane protein	_	_	unnamed product	ostta08g02340	1413	289.01	276.697	529.52	425.98	166.123	126.933	87.225	80.55	318.41	284.277	245.78	210.853	67.423	11.85	69.623	22.45	142.105	ostta08g02340	0.23571	1.72073	ostta08g02340	0.404794	2.62112	ostta08g02340	0.113	0.372	0.425	0.181	0	0	0	0	0	0	ostta08g02340	0.16	0.224
ostta08g02380		STRESS AND REDOX RESPONSE	DNA repair	Smr protein/MutS2 C-terminal	Smr domain; InterPro: This family includes the Smr (Small MutS Related) proteins, and the C-terminal region of the MutS2 protein	Domain of unknown function (DUF1771); Smr domain	Possible role in mismatch repair or genetic recombination	_	_	unnamed product	ostta08g02380	1164	448.397	305.157	540.543	322.893	310.303	252.863	294.655	232.903	377.737	234.913	336.813	156.09	312.277	147.017	460.327	190.303	264.347	ostta08g02380	0.516659	0.567595	ostta08g02380	1.02889	-0.00568757	ostta08g02380	0.604	0.802	0.332	0.405	0	0	0	0	0	0	ostta08g02380	0.681	1.112
ostta08g02390		NUCLEIC ACID METABOLISM	Iron-containing	unnamed product	cytosine deaminase; chlorohydrolase; hydroxydechloroatrazine ethylaminohydrolase; 5-methylthioadenosine/S-adenosylhomocysteine deaminase; N-ethylammeline chlorohydrolase	Amidohydrolase	_	This family of enzymes are a part of a large metal dependent hydrolase superfamily	_	unnamed product	ostta08g02390	1488	1054.53	1496.12	1920.22	1983.68	521.123	577.84	439.05	420.19	1802.11	1422.95	766.34	335.063	732.31	219.747	1586.24	1447.4	702.492	ostta08g02390	-0.186419	1.72028	ostta08g02390	0.512652	0.118328	ostta08g02390	-0.455	0.011	-0.112	0.128	0	0	0	0	0	0	ostta08g02390	0.336	1.195
ostta08g02400		DEVELOPMENT AND GROWTH	Cell cycle, CHECK	unnamed product	Low probabitily: CDC14: Cell division control protein 14, SIN component	0	_	_	_	unnamed product	ostta08g02400	2259	40.613	54.707	43.293	36.7	192.95	230.69	246.095	254.43	51.573	16.413	146.323	176.73	202.983	259.617	77.997	94.217	58.8018	ostta08g02400	-0.140456	-2.39157	ostta08g02400	-0.191454	-0.697608	ostta08g02400	-0.381	0.297	-0.221	0.018	0	0	0	0	0	0	ostta08g02400	1.648	-0.27
ostta08g02610		REGULATORY	Replication/Transcription/Translation	Integrase-like, catalytic core	N/A	N/A	_	_	NA	unnamed product	ostta08g02610	1668	9.653	19.41	7.777	49.17	159.703	254.843	168.925	219.897	18.317	4.377	96.293	98.34	141.13	212.81	87.26	253.477	67.4978	ostta08g02610	-0.649278	-3.2086	ostta08g02610	-0.728563	-1.67193	ostta08g02610	-0.957	-2.603	-0.637	-0.315	0	YES	0	-1	0	0	ostta08g02610	2.061	-0.026
ostta08g02870		METABOLISM	Synthesis/Transport of metabolites, vitamins and cofactors	DHBP synthase RibB-like alpha/beta domain	Carbamoyltransferase_HypF [NiFe] hydrogenase maturation protein HypF (E-value=5.3e-55); Putative_threonylcarbamoyl-AMP_synthase tRNA threonylcarbamoyl adenosine modification protein, Sua5/YciO/YrdC/YwlC family (E-value=8.8e-53)	N/A	DHBP synthase RibB catalyses the conversion of D-ribulose 5-phosphate to formate and 3,4-dihydroxy-2-butanone 4-phosphate, the latter serving as the biosynthetic precursor for the xylene ring of riboflavin	HypF catalyzes the synthesis of the CN ligands of the active site iron of [NiFe]-hydrogenases using carbamoylphosphate as a substrate	Redox control of hydrogenase activity in the green alga Scenedesmus obliquus by thioredoxin and other thiols, FEBS Letters Volume 455, Issues 1‚Äì2, 16 July 1999, Pages 162‚Äì164	unnamed product	ostta08g02870	927	85.89	83	21.843	34.083	171.307	218.817	235.65	443.253	62.233	28.89	137.363	66.043	238.27	245.427	154.48	189.83	162.917	ostta08g02870	-0.597253	-2.24443	ostta08g02870	0.159646	-1.48808	ostta08g02870	0.099	-0.584	-0.316	-0.846	0	0	0	0	0	0	ostta08g02870	1.103	1.059
ostta08g02930		DEVELOPMENT AND GROWTH	Ribosome-related	Ribosomal RNA adenine methylase transferase, conserved site	ksgA dimethyladenosine transferase. This protein is responsible for the dimethylation of two adjacent adenosine residues in a conserved hairpin of 16S rRNA in bacteria, 18S rRNA in eukaryotes	Ribosomal RNA adenine dimethylase	_	_	_	unnamed product	ostta08g02930	1035	132.977	245.163	38.79	43.147	277.313	368.97	730.125	1408.56	34.417	12.513	124.977	27.857	460.67	824.58	390.843	916.267	364.563	ostta08g02930	-0.808387	-2.5951	ostta08g02930	-0.816596	-3.69125	ostta08g02930	-0.832	-0.095	-0.376	-0.881	0	0	0	0	0	0	ostta08g02930	1.455	2.165
ostta08g02940		REGULATORY	Replication/Transcription/Translation	E2F Family	E2F/DP family winged-helix DNA-binding domain	2xE2F/DP family winged-helix DNA-binding domain	_	_	_	unnamed product	ostta08g02940	1512	978.65	786.283	824.107	1064.67	353.813	249.177	404.5	331.513	333.377	336.343	319.673	96.06	270.453	90.203	464.393	488.76	305.554	ostta08g02940	0.0747871	1.44752	ostta08g02940	0.456208	-0.275227	ostta08g02940	0.364	-0.311	0.542	0.353	0	0	0	0	0	0	ostta08g02940	-0.017	1.737
ostta08g03280		UNKNOWN	Unknown	Unnamed product	Nothing significant	0	_	_	_	unnamed product	ostta08g03280	1074	168.85	110.187	155.977	108.477	75.733	57.21	120.78	101.85	123.973	73.02	75.71	16.273	156.387	150.57	327.247	292.657	123.074	ostta08g03280	0.463842	0.610711	ostta08g03280	0.359122	-1.67798	ostta08g03280	0.665	0.583	0.441	0.31	0	0	0	0	0	0	ostta08g03280	0.76	2.222
ostta08g03370		UNKNOWN	Unknown	unnamed product	Ankyrin repeat E-value=0.059	0	_	_	_	unnamed product	ostta08g03370	1023	13.173	10.97	42.643	34.737	113.303	113.903	93.57	109.86	68.057	17.817	91.06	90.39	146.387	135.817	84.697	61.877	75.0404	ostta08g03370	-0.0366312	-2.07387	ostta08g03370	0.350137	-0.679616	ostta08g03370	0.315	0.354	0.029	-0.166	0	0	0	0	0	0	ostta08g03370	1.929	0.013
ostta08g03380		TRAFFICKING	Protein transport	Reticulon	Reticulon	Reticulon	Eukaryotic proteins of the reticulon (RTN) family all share an association with the endoplasmic reticulum (ER)	_	_	unnamed product	ostta08g03380	1146	41.773	52.277	57.203	201.35	420.86	555.91	352.975	403.537	123.66	17.847	330.84	336.193	311.53	353.46	247.08	472.143	233.346	ostta08g03380	-0.474463	-2.29414	ostta08g03380	-0.219359	-0.774934	ostta08g03380	-0.275	-1.758	-0.365	-0.128	0	YES	0	-1	0	0	ostta08g03380	2.788	-0.02
ostta08g03400		REGULATORY	ZINC	Zinc finger C2H2-type/integrase DNA-binding domain	nothing significant	0	_	_	_	unnamed product	ostta08g03400	1443	1174.48	1501.47	1221.44	2074.34	995.917	1280.15	661.465	875.907	1540.56	2624.81	914.473	1848.55	371.53	526.433	233.047	426.283	791.357	ostta08g03400	-0.499805	0.646917	ostta08g03400	-0.826355	2.15276	ostta08g03400	-0.305	-0.706	-0.326	-0.34	0	0	0	0	0	0	ostta08g03400	-0.773	-1.013
ostta08g03420		REGULATORY	IRON?	unnamed product	SANT_MTA3_like Myb-Like Dna-Binding Domain of MTA3 and related proteins. E-value=7.6e-05	0	Members in this SANT/myb family include domains found in mouse metastasis-associated protein 3 (MTA3) proteins and arginine-glutamic dipeptide (RERE) repeats proteins.	_	_	unnamed product	ostta08g03420	1419	43.917	40.247	273.39	271.78	253.34	275.67	99.51	71.23	105.92	73.947	122.063	185.713	31.597	30.5	18.967	3.083	83.7242	ostta08g03420	0.0243438	-0.152783	ostta08g03420	-0.0739172	2.52075	ostta08g03420	0.176	0.067	-0.085	0.548	0	0	0	0	0	0	ostta08g03420	0.514	-0.603
ostta08g03450		STRESS AND REDOX RESPONSE	Redox, thiol-related	Thioredoxin-like fold	glutathione peroxidase; Peroxiredoxin	Glutathione peroxidase	_	_	_	glutathione peroxidase A	ostta08g03450	705	1847.44	1904.99	755.033	898.313	251.933	284.403	415.74	572.917	499.907	1455.78	463.783	591.04	681.577	1280.71	603.787	1562.7	1247.35	ostta08g03450	-0.162687	1.82502	ostta08g03450	-1.12024	-0.455575	ostta08g03450	0.006	-0.192	-0.138	-0.398	0	0	0	0	0	0	ostta08g03450	-1.547	-0.347
ostta08g03490		CARBON METABOLISM	Neoglucogenesis	P-loop containing nucleoside triphosphate hydrolase	PEP synthetase regulatory protein; Kinase/pyrophosphorylase	Kinase/pyrophosphorylase	_	_	_	unnamed product	ostta08g03490	1704	242.977	224.1	197.42	200.96	75.463	99.273	109.52	103.94	149.77	342.917	124.44	154.183	41.897	70.567	60.377	36.263	81.942	ostta08g03490	-0.00664789	1.15463	ostta08g03490	-0.680353	1.87808	ostta08g03490	0.165	0.033	-0.358	0.14	0	0	0	0	0	0	ostta08g03490	-1.199	-0.307
ostta08g03540		REGULATORY	Replication/Transcription/Translation	unnamed product	DNA-directed RNA polymerase III subunit Rpc31	0	_	_	_	unnamed product	ostta08g03540	924	37.607	52.797	8.813	18.987	162.777	224.94	447.385	895.32	12.523	11.067	90.323	58.663	211.02	450.413	129.55	399.897	217.267	ostta08g03540	-0.859405	-3.86045	ostta08g03540	-1.05135	-2.7796	ostta08g03540	-0.441	-1.051	-0.431	-0.935	0	0	0	0	0	0	ostta08g03540	0.173	0.625
ostta08g03560	YES	STRESS AND REDOX RESPONSE	C1 metabolism	FAM173 family	tocopherol O-methyltransferase; E-value=1.7e-18; hexaprenyldihydroxybenzoate methyltransferas E-value=6.2e-17	S-adenosyl-L-methionine (SAM) utilising methyltransferases	Mycolic acids are long fatty acids found in the cell walls	_	_	unnamed product	ostta08g03560	687	53.687	58.947	21.25	19.267	40.857	45.973	95.01	104.737	42.393	22.307	57.603	12.74	120.567	99.163	140.547	155.893	99.2486	ostta08g03560	-0.118427	-0.899604	ostta08g03560	0.314898	-1.92658	ostta08g03560	-0.084	0.198	-0.133	-0.074	0	0	0	0	0	0	ostta08g03560	0.923	2.177
ostta08g03580		STRESS AND REDOX RESPONSE	Redox, thiol-related	Pyridine nucleotide-disulphide oxidoreductase, FAD/NAD(P)-binding domain; Mycolic acid cyclopropane synthetase	Flavoprotein, HI0933 family. Uncharacterized FAD-dependent dehydrogenases [General function prediction only]	Pyridine nucleotide-disulphide oxidoreductase domain. This family includes both class I and class II oxidoreductases and also NADH oxidases and peroxidases. This domain is actually a small NADH binding domain within a larger FAD binding domain	Cell redox homeostasis. The pyridine nucleotide-disulphide reductases (PNDR) use the isoalloxazine ring of FAD to shuttle reducing equivalents from NAD(P)H to a Cys residue that is usually a part of a redox-active disulphide bridge. In a second step, the reduced disulphide reduces the substrate.	_	_	unnamed product	ostta08g03580	2034	19.21	35.643	4.86	2.957	101.18	153.867	197.115	400.733	8.97	3.547	97.03	15.907	294.127	490.487	75.02	121.027	62.1214	ostta08g03580	-0.877785	-3.74537	ostta08g03580	-0.408444	-2.95661	ostta08g03580	-0.842	0.779	-0.569	-0.958	0	0	0	0	0	0	ostta08g03580	1.336	2.614
ostta08g03790		SIGNALING	IRON?	unnamed product	Response regulator containing CheY-like receiver, AAA-type ATPase, and DNA-binding domains	0	_	_	_	unnamed product	ostta08g03790	1209	787.263	1014.53	625.06	766.55	146.087	97.027	123.905	134.927	462.077	767.7	104.77	70.54	135.503	37.74	708.763	883.267	354.927	ostta08g03790	-0.258781	2.66707	ostta08g03790	-0.317922	-0.329022	ostta08g03790	-0.316	-0.236	0.627	-0.057	0	0	0	0	0	0	ostta08g03790	-0.737	0.573
ostta08g03920		TRANSPORT	Synthesis/Transport of metabolites, vitamins and cofactors	unnamed product	MFS, putative sialic acid transporter	0	_	_	_	unnamed product	ostta08g03920	270	23.947	24.943	22.85	14.88	93.3	92.977	155.005	205.553	56.337	14.26	76.837	29.783	192.567	149.827	220.837	147.197	352.106	ostta08g03920	-0.196693	-2.64441	ostta08g03920	0.678786	-1.99708	ostta08g03920	-0.009	0.678	0.042	-0.341	0	0	0	0	0	0	ostta08g03920	1.978	1.368
ostta08g03950		REGULATORY	ZINC	unnamed product	zf-H2C2_2: Zinc-finger double domain	0	_	_	_	unnamed product	ostta08g03950	585	3.56	6.517	58.823	66.13	198.627	160.063	107.975	93.243	52.813	14.983	152.69	217.123	107.19	119.79	28.877	12.543	149.674	ostta08g03950	0.178384	-2.04384	ostta08g03950	-0.0932318	0.703186	ostta08g03950	-0.818	-0.11	0.348	0.277	0	0	0	0	0	0	ostta08g03950	1.814	-0.504
ostta08g03990		REGULATORY	Replication/Transcription/Translation	SNF2-related	Probable chromatin-remodeling complex ATPase chain; helicases, SNF2 family	0	_	_	_	unnamed product	ostta08g03990	2925	239.777	240.707	675.907	502.197	756.14	834.153	893.52	833.763	895.483	195.083	878.09	383.09	811.277	562.237	986.51	644.473	220.778	ostta08g03990	0.0895923	-0.999739	ostta08g03990	1.00024	-0.353258	ostta08g03990	0.044	0.487	-0.105	0.165	0	0	0	0	0	0	ostta08g03990	2.194	1.199
ostta08g04130		UNKNOWN	Unknown	unnamed product	nothing significant	0	_	_	_	unnamed product	ostta08g04130	741	197.833	69.53	336.577	232.657	202.74	128.873	84.2	46.72	128.713	103.94	144.03	142.497	51.2	19.187	52.74	10.677	164.652	ostta08g04130	0.78039	0.853584	ostta08g04130	0.445723	1.94815	ostta08g04130	1.559	0.592	0.69	0.915	YES	0	1	0	0	0	ostta08g04130	0.304	0.019
ostta08g04160		REGULATORY	Replication/Transcription/Translation	Ankyrin repeat-containing domain	Transcription factor inhibitor I-kappa-B-beta (E-value=7.3e-32); Ankyrin repeat and SOCS box protein 11; signaling protein (E-value=5.4e-30)	Ankyrin repeats (3 copies)	_	_	_	unnamed product	ostta08g04160	2019	15.837	20.917	176.297	102.85	293.457	316.35	306.73	262.257	110.063	27.95	171.843	241.657	190.56	295.513	69.947	18.507	81.1273	ostta08g04160	0.173613	-1.89643	ostta08g04160	-0.105467	-0.0588752	ostta08g04160	-0.35	0.837	-0.071	0.291	0	0	0	0	0	0	ostta08g04160	1.975	-0.49
ostta09g00030	YES	TRANSPORT	Multidrug, IRON?	ABC transporter, conserved site	The Eye Pigment Precursor Transporter (EPP) Family protein; ABC transporter G-25; ABC transporter G family member; Pleiotropic Drug Resistance (PDR) Family protein; lower score: ABC-type metal ion transport system, ATPase component; iron-hydroxamate transporter ATP-binding subunit; iron-enterobactin transporter ATP-binding protein; iron-dicitrate transporter ATP-binding subunit	ABC transporter; ABC-2 type transporter	8 strong transmembrane helices	_	_	unnamed product	ostta09g00030	1860	55.853	56.683	175.95	125.083	277.65	319.12	328.16	374	222.493	115.493	293.83	310.367	481.91	433.74	395.797	131.757	137.698	ostta09g00030	-0.0627379	-1.64875	ostta09g00030	0.491365	-0.614665	ostta09g00030	0.029	0.551	-0.164	-0.124	0	0	0	0	0	0	ostta09g00030	0.942	-0.077
ostta09g00140		UNKNOWN	Unknown	unnamed product	Nothing significant	0	1 strong transmembrane helices	_	_	unnamed product	ostta09g00140	405	118.15	106.41	125.373	129.223	31.76	16.627	17.315	12.733	80.183	116.523	45.377	29.437	12.757	1.463	36.37	20.757	138.96	ostta09g00140	0.142454	2.59566	ostta09g00140	0.0544484	1.91336	ostta09g00140	0.2	0.014	0.971	0.508	0	0	0	0	0	0	ostta09g00140	-0.544	0.627
ostta09g00250		REGULATORY	ZINC	RPA-interacting protein	Replication protein A interacting C-terminal	C-terminal domain of replication protein A (RPA) interacting protein. RPA interacting protein is involved in the import of RPA into the nucleus. The C-terminal domain is a putative zinc finger	_	_	_	unnamed product	ostta09g00250	723	21.003	8.663	53.84	70.01	68.043	55.28	22.84	8.77	15.86	9.063	27.93	43.2	7.34	5.683	3.517	0	36.3971	ostta09g00250	0.214188	-0.01317	ostta09g00250	-0.08309	2.46812	ostta09g00250	1.328	-0.321	0.336	1.446	YES	0	0	0	0	1	ostta09g00250	0.803	-0.625
ostta09g00270		UNKNOWN	Unknown	unnamed product.	Nothing significant	0	_	_	_	unnamed product	ostta09g00270	564	68.897	100.607	32.837	49.62	312.077	387.75	360.85	862.17	42.217	9.117	179.1	178.233	288.273	507.553	152.997	235.143	417.491	ostta09g00270	-0.85311	-2.92701	ostta09g00270	-0.488567	-1.53232	ostta09g00270	-0.497	-0.536	-0.277	-1.191	0	YES	0	0	0	-1	ostta09g00270	2.208	0.01
ostta09g00310		REGULATORY	Replication/Transcription/Translation	Scavenger mRNA decapping enzyme DcpS/DCS2	Scavenger mRNA decapping enzyme	0	deadenylation-dependent decapping of nuclear-transcribed mRNA	_	_	unnamed product	ostta09g00310	999	11.813	25.21	28.82	27.02	140.267	135.09	165.985	232.163	45.423	11.073	78.887	109.08	146.697	174.507	68.5	83.93	92.8719	ostta09g00310	-0.273437	-2.8452	ostta09g00310	-0.156758	-0.95131	ostta09g00310	-1.044	0.15	0.09	-0.419	0	0	0	0	0	0	ostta09g00310	2.032	-0.464
ostta09g00320		UNKNOWN	Unknown	unnamed product	UvrB/uvrC motif E-value=4.7	0	_	_	_	unnamed product	ostta09g00320	480	6.407	6.48	39.843	64.413	106.073	130.5	72.71	77.927	45.163	16.303	92.763	196.65	77.833	146.107	25.307	27.403	147.38	ostta09g00320	-0.310541	-1.7163	ostta09g00320	-0.678658	0.341812	ostta09g00320	0.032	-0.634	-0.262	-0.034	0	0	0	0	0	0	ostta09g00320	1.466	-1.082
ostta09g00330		FATTY ACIDS AND LIPIDS	Lipid synthesis	3-oxo-5-alpha-steroid 4-dehydrogenase, C-terminal	Steroid 5-alpha reductase family; DUF1295; Ergosterol biosynthesis ERG4/ERG24 family;	Protein of unknown function (DUF1295)	_	_	_	unnamed product	ostta09g00330	807	43.26	56.233	260.893	233.723	350.363	323.307	230.34	209.66	251.913	151.667	294.613	348.38	146.51	172.18	64.22	16.357	244.239	ostta09g00330	0.104563	-0.905391	ostta09g00330	0.136959	1.38802	ostta09g00330	-0.331	0.217	0.153	0.2	0	0	0	0	0	0	ostta09g00330	0.729	-0.24
ostta09g00500		STRESS AND REDOX RESPONSE	Iron-containing	Haem peroxidase, plant/fungal/bacterial	cationic peroxidase; E-value=8.6e-59 ; Peroxidase N {Arabidopsis thaliana} (E-value=1.3e-56) ; Royal PALM TREE peroxidase (E-value=8e-57) ; secretory_peroxidase Horseradish peroxidase and related secretory plant peroxidases (E-value=2.4e-55)	Haem peroxidase	Class III peroxidases are found in the extracellular space or in the vacuole in plants where they have been implicated in hydrogen peroxide detoxification, auxin catabolism and lignin biosynthesis, and stress response	_	_	unnamed product	ostta09g00500	1260	397.37	542.973	487.283	744.05	64.883	45.273	26.17	20.223	435.933	713.69	135.877	125.96	24.083	8.813	57.217	13.637	190.647	ostta09g00500	-0.470719	3.7856	ostta09g00500	-0.399994	3.75319	ostta09g00500	-0.401	-0.552	0.556	0.438	0	0	0	0	0	0	ostta09g00500	-0.715	0.111
ostta09g00560		STRESS AND REDOX RESPONSE	Chaperoning/maturation	Tetratricopeptide-like helical, DnaJ domain	mitochondrial precursor proteins import receptor (72 kDa mitochondrial outermembrane protein) (mitochondrial import receptor for the ADP/ATP carrier) (translocase of outermembrane tom70)	DnaJ domain; TPR repeat	_	_	_	unnamed product	ostta09g00560	1779	19.53	31.28	119.36	265.6	355.333	457.273	193.55	179.783	69.427	15.1	376.71	450.5	184.703	254.7	51.797	120.323	110.489	ostta09g00560	-0.440839	-1.4423	ostta09g00560	-0.299944	0.575435	ostta09g00560	-0.632	-1.096	-0.327	0.172	0	YES	0	-1	0	0	ostta09g00560	2.196	-0.255
ostta09g00600		REGULATORY	Replication/Transcription/Translation	unnamed product	DNA polymerase family B exonuclease domain, N-terminal	0	_	_	_	unnamed product	ostta09g00600	1698	4046.19	5660.73	4647.63	8124.97	7396.52	9460.57	5466.85	7964.28	6407.06	10205.1	4851.43	9568.18	2626.49	5756.02	2166.69	3545.67	3603.3	ostta09g00600	-0.533844	-0.430129	ostta09g00600	-0.857015	1.13852	ostta09g00600	-0.435	-0.747	-0.319	-0.477	0	0	0	0	0	0	ostta09g00600	-0.676	-0.978
ostta09g00620		REGULATORY	Iron-containing	Oxoglutarate/iron-dependent dioxygenase.	PKHD-type hydroxylase TPA1; double-stranded beta helix fold, dioxygenase (E-value=6.6e-29); 2-oxoglutarate and iron-dependent oxygenase domain containing protein 1 (E-value=3.8e-23)	2OG-Fe(II) oxygenase superfamily	Tpa1: part of a messenger ribonucleoprotein (mRNP) complex at the 3 -UTR of mRNAs. It associates specifically with components of the translation termination complex and is involved in both translation termination and in regulation of normal mRNA decay through translation termination-coupled poly(A) shortening. COFACTOR: Binds 1 Fe(2+) ion per subunit .	_	_	unnamed product	ostta09g00620	975	33.447	34.933	29.28	22.417	552.54	525.257	586.03	869.01	88.92	16.707	304.867	345.15	409.567	658.9	91.497	55.977	296.442	ostta09g00620	-0.272861	-4.38733	ostta09g00620	-0.26667	-0.685573	ostta09g00620	-0.014	0.444	0.109	-0.503	0	0	0	0	0	0	ostta09g00620	2.406	-0.177
ostta09g00650		REGULATORY	ZINC	Zinc finger, HIT-type	nothing significant	0	_	_	_	hypothetical protein	ostta09g00650	1413	0.617	1.237	1.587	1.73	26.47	18.01	38.055	19.88	2.723	1.693	4.563	1.277	20.727	2.47	21.45	2.533	7.29927	ostta09g00650	0.694305	-4.0668	ostta09g00650	2.49156	-2.09774	ostta09g00650	-0.953	-0.066	0.593	1.003	0	0	0	0	0	0	ostta09g00650	0.679	1.847
ostta09g00670		UNKNOWN	Unknown	unnamed product	nothing significant	0	_	_	_	unnamed product	ostta09g00670	246	512.997	1023.64	1142.78	1521.46	884.9	992.84	406.86	568.607	1561.24	2609.34	741.693	1629.48	1044.82	1560.69	3413.86	5064.9	6270.35	ostta09g00670	-0.478277	0.557943	ostta09g00670	-0.684091	-0.760673	ostta09g00670	-0.946	-0.354	-0.13	-0.418	0	0	0	0	0	0	ostta09g00670	-0.745	-1.134
ostta09g00680		REGULATORY	Replication/Transcription/Translation	WHEP-TRS	MEKHLA domain; WHEP-TRS domain	MEKHLA domain; WHEP-TRS domain	MEKHLA, a novel domain with similarity to PAS domains, is fused to plant homeodomain-leucine zipper III proteins, Plant Physiol. 2006 Apr;140(4):1142-50.	_	_	unnamed product	ostta09g00680	939	251.887	248.503	176.143	250.577	89.827	85.9	58.39	59.537	148.657	304.543	79.257	115.56	40.827	39.277	134.887	136.5	147.782	ostta09g00680	-0.161266	1.65527	ostta09g00680	-0.560845	0.88067	ostta09g00680	0.069	-0.45	0.1	0.037	0	0	0	0	0	0	ostta09g00680	-1.04	-0.541
ostta09g00690		CARBON METABOLISM	Amino acid metabolism	Cyclophilin-like peptidyl-prolyl cis-trans isomerase domain	cyclophilin	Cyclophilin type peptidyl-prolyl cis-trans isomerase/CLD	_	_	IN HHPRED: cyclophilins	unnamed product	ostta09g00690	933	37.863	28.91	27.517	31.667	25.037	23.073	18.16	18.687	43.55	38.007	35.607	12.197	31.193	9.12	51.63	15.703	30.0054	ostta09g00690	0.0845881	0.562653	ostta09g00690	1.10011	0.262877	ostta09g00690	0.437	-0.145	0.155	0.026	0	0	0	0	0	0	ostta09g00690	0.193	1.547
ostta09g00700		FATTY ACIDS AND LIPIDS	Lipid synthesis	NAD(P)-binding domain	3-beta hydroxysteroid dehydrogenase/isomerase family;polysaccharide biosynthesis protein TviC; UDP-glucose 4-epimerase; NAD dependent epimerase/dehydratase family	0	_	_	_	unnamed product	ostta09g00700	810	167.813	139.377	222.15	233.003	205.473	179.653	97.685	91.807	316.077	268.267	259.433	251.433	99.457	48.64	101.687	35.73	209.698	ostta09g00700	0.106246	0.40722	ostta09g00700	0.362026	1.93585	ostta09g00700	0.317	-0.011	0.23	0.155	0	0	0	0	0	0	ostta09g00700	0.232	0.048
ostta09g00785		REGULATORY	Replication/Transcription/Translation	hypothetical protein	ATP-dependent RNA helicase	0	_	_	_	hypothetical protein	ostta09g00785	1836	64.703	63.803	16.713	17.423	226.533	367.66	561.485	1152.68	42.09	14.563	239.23	54.063	518.433	731.82	140.4	212.647	150.608	ostta09g00785	-0.880577	-3.81888	ostta09g00785	-0.107689	-2.19262	ostta09g00785	0.069	-0.001	-0.662	-0.972	0	0	0	0	0	0	ostta09g00785	1.527	2.147
ostta09g00960		CARBON METABOLISM	Isoprenoid metabolism	4-hydroxy-3-methylbut-2-en-1-yl diphosphate synthase, bacterial-type	4-hydroxy-3-methylbut-2-en-1-yl diphosphate synthase; GcpE protein	2 x GcpE protein	_	isoprenoids synthesis?	_	unnamed product	ostta09g00960	2181	3248.06	4034.91	1815.55	2484.2	490.783	516.723	849.06	896.767	976.66	2013.28	357.977	205.753	565.337	391.253	1886.97	2851.42	675.857	ostta09g00960	-0.3089	2.07232	ostta09g00960	-0.5282	-0.68023	ostta09g00960	-0.265	-0.394	-0.037	-0.014	0	0	0	0	0	0	ostta09g00960	-1.048	0.802
ostta09g01010		CARBON METABOLISM	Amino acid metabolism	unnamed product	FKBP-type peptidyl-prolyl cis-trans isomerase E-value=0.065	0	_	_	_	unnamed product	ostta09g01010	261	8265.54	8123.66	7099.12	9663.53	30.003	40.45	47.46	51.777	6559.6	15164.5	3155.5	4090.49	809.427	592.913	4146.32	4931.76	17426.3	ostta09g01010	-0.211415	7.60161	ostta09g01010	-0.756166	1.46678	ostta09g01010	0.075	-0.387	-0.395	-0.059	0	0	0	0	0	0	ostta09g01010	-1.213	-0.372
ostta09g01110		UNKNOWN	Unknown	unnamed product	Nothing significant	0	_	_	_	unnamed product	ostta09g01110	1779	308.657	332.59	227.16	262.073	189.657	209.01	158.975	153.773	151.03	230.843	130.537	155.307	61.823	56.267	71.553	18.393	95.4767	ostta09g01110	-0.114288	0.667421	ostta09g01110	-0.150914	1.67764	ostta09g01110	-0.058	-0.148	-0.104	0.113	0	0	0	0	0	0	ostta09g01110	-0.616	-0.248
ostta09g01120		REGULATORY	Replication/Transcription/Translation	Nucleotide-binding, alpha-beta plait	SF-CC1 splicing factor, CC1-like family (RNA splicing factor)	RNA recognition motif.	_	_	_	unnamed product	ostta09g01120	753	390.84	529.34	129.41	194.94	721.293	1001.4	1058.66	1856.66	335.873	296.723	638.733	588.243	1121.92	2362.03	638.96	1193.97	1083.91	ostta09g01120	-0.638919	-1.89706	ostta09g01120	-0.698872	-1.5151	ostta09g01120	-0.388	-0.532	-0.437	-0.745	0	0	0	0	0	0	ostta09g01120	0.175	0.12
ostta09g01150		DEVELOPMENT AND GROWTH	Cell cycle	SNF2-related	Probable chromatin-remodeling complex ATPase chain	chromodomain (chromatin organization modifier [2]) is a protein structural domain of about 40-50 amino acid residues commonly found in proteins associated with the remodeling and manipulation of chromatin	_	_	_	unnamed product	ostta09g01150	1848	133.383	181.803	94.833	85.627	1345.28	2161	6425.8	11669.3	202.143	83.803	763.387	873.383	7452.97	19568.7	3810.37	18625.6	2485.03	ostta09g01150	-0.81744	-5.44283	ostta09g01150	-1.6787	-4.68425	ostta09g01150	-0.397	0.207	-0.647	-0.795	0	0	0	0	0	0	ostta09g01150	1.265	-0.193
ostta09g01160	YES	PHOTOSYNTHESIS	PSII	Unnamed product	Violaxanthin de-epoxidase E-value=1.2e-84	0	In higher plants, violaxanthin de-epoxidase forms part of a conserved system that dissipates excess energy as heat in the light-harvesting complexes of photosystem II (PSII), thus protecting them from photo-inhibitory damage_	_	_	unnamed product	ostta09g01160	1578	101.15	151.66	53.513	56.747	40.097	33.13	34.42	36.487	106.91	61.88	73.65	18.22	58.25	36.31	49.4	10.597	36.5344	ostta09g01160	-0.277627	1.32683	ostta09g01160	1.17589	0.75025	ostta09g01160	-0.535	-0.027	0.312	-0.019	0	0	0	0	0	0	ostta09g01160	0.784	2.016
ostta09g01190		METABOLISM	Kinase/phosphatase	unnamed product	RAP Superfamily; FAST kinase-like protein, subdomain 1; Hypothetical protein	0	_	_	_	unnamed product	ostta09g01190	1743	61.897	108.593	27.043	34.267	560.077	895.85	1227.15	2957.55	55.337	22.027	331.397	116.713	651.393	1048.08	190.013	356.41	309.947	ostta09g01190	-1.09045	-4.59895	ostta09g01190	-0.329236	-2.0935	ostta09g01190	-0.762	-0.283	-0.641	-1.203	0	YES	0	0	0	-1	ostta09g01190	1.325	1.507
ostta09g01210		NUCLEIC ACID METABOLISM	Synthesis/Transport of metabolites, vitamins and cofactors	Pseudouridine synthase TruD, conserved site	N/A	N/A	Pseudouridine synthases catalyse the isomerisation of uridine to pseudouridine (Psi) in a variety of RNA molecules, and may function as RNA chaperones. TruA contains one atom of zinc essential for its native conformation and tRNA recognition and has a strictly conserved aspartic acid that is likely to be involved in catalysis.	_	NA	unnamed product	ostta09g01210	2025	35.333	61.817	17.083	17.213	398.24	490.103	637.45	1366.64	22.953	9.51	196.327	88.527	429	739.93	131.833	215.097	149.909	ostta09g01210	-0.83051	-4.44931	ostta09g01210	-0.432359	-2.25255	ostta09g01210	-0.76	0.046	-0.263	-1.035	0	YES	0	0	0	-1	ostta09g01210	1.266	1.152
ostta09g01430		SIGNALING	Kinase/phosphatase	Tyrosine-protein kinase, active site	Catalytic domain of PRKX-like Protein Serine/Threonine Kinases; MviN-like Pseudokinase domain of the peptidoglycan biosynthetic protein MviN; protein kinase A catalytic subunit; Catalytic domain of the Serine/Threonine Kinase C	Protein kinase domain	_	_	_	unnamed product	ostta09g01430	705	182.677	226.187	64.027	89.817	48.877	53.267	51.505	69.477	65.677	134.41	47.22	40.363	84.467	88.167	165.013	264.097	148.515	ostta09g01430	-0.337233	1.33064	ostta09g01430	-0.539172	-1.06212	ostta09g01430	-0.259	-0.43	-0.088	-0.367	0	0	0	0	0	0	ostta09g01430	-1.038	0.229
ostta09g01440		UNKNOWN	Unknown	Protein of unknown function DUF1092	DUF1092	_	_	_	_	unnamed product	ostta09g01440	996	710.353	857.077	276.693	395.907	49.583	45.573	78.175	80.963	141.46	431.04	48.117	12.313	80.03	32.373	545.677	883.95	293.002	ostta09g01440	-0.307128	3.13393	ostta09g01440	-0.73718	-1.28337	ostta09g01440	-0.221	-0.459	0.158	0.014	0	0	0	0	0	0	ostta09g01440	-1.612	1.967
ostta09g01510		REGULATORY	ZINC	Zinc finger, B-box	CCT motif; B-box zinc finger	B-box zinc finger; CCT motif	_	_	_	hypothetical protein	ostta09g01510	1218	845.763	1008.03	3715.18	3476.24	1405.6	1242.22	922.81	744.65	2655.39	4353.99	1434.94	3017.07	1027.15	1868.54	1733.21	2016.28	1614.69	ostta09g01510	0.090337	1.06752	ostta09g01510	-0.716274	0.786309	ostta09g01510	-0.204	0.155	0.215	0.375	0	0	0	0	0	0	ostta09g01510	-0.718	-1.071
ostta09g01590		STRESS AND REDOX RESPONSE	Iron-containing	Haem peroxidase, plant/fungal/bacterial	catalase_peroxidase_1 N-terminal catalytic domain of catalase-peroxidases. This is a subgroup of heme-dependent peroxidases of the plant superfamily that share a heme prosthetic group and catalyze a multistep oxidative reaction involving hydrogen peroxide as the electron acceptor.	Haem peroxidase	_	_	_	unnamed product	ostta09g01590	1029	28.117	21.28	347.017	243.3	644.633	654.997	381.2	365.24	505.463	251.043	556.337	792.857	297.41	316.45	89.68	22.457	335.124	ostta09g01590	0.124767	-1.67581	ostta09g01590	0.0673007	1.53496	ostta09g01590	0.454	0.571	0.014	0.127	0	0	0	0	0	0	ostta09g01590	1.006	-0.509
ostta09g01630		UNKNOWN	Unknown	unnamed product	nothing significant; very low score: Heavy-metal resistance	0	_	_	_	unnamed product	ostta09g01630	792	115.62	112.533	263.023	276.617	176.753	161.143	127.665	117.41	173.927	70.407	158.16	111.467	90.037	26.603	67.917	21.817	163.439	ostta09g01630	0.0327594	0.396698	ostta09g01630	1.08612	1.31223	ostta09g01630	0.088	-0.015	0.17	0.186	0	0	0	0	0	0	ostta09g01630	1.3	0.505
ostta09g01760		REGULATORY	Replication/Transcription/Translation	Restriction endonuclease type II-like	_	0	_	_	_	unnamed product	ostta09g01760	1110	2.33	1.237	2.067	3.373	25.037	30.837	118.77	267.753	2.167	0.78	16.39	7.21	82.093	201.537	20.597	32.4	45.8659	ostta09g01760	-1.02773	-5.46952	ostta09g01760	-0.990724	-3.61546	ostta09g01760	0.963	-0.65	-0.263	-1.108	0	YES	0	0	0	-1	ostta09g01760	1.473	1.187
ostta09g02060		UNKNOWN	Unknown	unnamed product	DUF1767	0	_	_	_	unnamed product	ostta09g02060	1392	85.663	63.03	182.303	134.11	145.173	141.677	130.55	85.197	141.4	69.353	159.703	95.83	91.153	29.697	127.72	36.96	77.2054	ostta09g02060	0.357922	-0.111612	ostta09g02060	1.16188	0.70562	ostta09g02060	0.492	0.502	0.072	0.681	0	0	0	0	0	0	ostta09g02060	1.024	0.74
ostta09g02190		SIGNALING	Kinase/phosphatase	Signal transduction histidine kinase-related protein, C-terminal	aerobic respiration control sensor protein ArcB; Provisional (E-value = 2e-76), hybrid sensory kinase in two-component regulatory system with RcsB and YojN; Provisional (E-value = 5e-73)	Response regulator receiver domain, His Kinase A (phospho-acceptor) domain, PAS domain, Histidine kinase-, DNA gyrase B-, and HSP90-like ATPase	_	_	_	unnamed product	ostta09g02190	2802	1865.72	2894.36	1084.67	1457.43	197.763	169.077	353.255	489.497	922.217	1669.21	347.293	246.113	910.397	625.737	4121.37	9323.71	595.062	ostta09g02190	-0.51686	2.59281	ostta09g02190	-0.912861	-2.23351	ostta09g02190	-0.585	-0.368	0.262	-0.405	0	0	0	0	0	0	ostta09g02190	-0.861	0.5
ostta09g02290		CYTOSKELETON	Moonlighting	G-protein beta WD-40 repeat_	WD-40 E-value=9.5e-35; SPA1-RELATED E-value=2.1e-34; Cytochrome D1 heme domain E-value=7.8e-32	5xWD domain, G-beta repeat	_	_	_	unnamed product	ostta09g02290	1653	28.26	22.383	83.453	81.58	87.62	76.89	49.215	22.643	35.477	14.307	64.967	60.92	17.643	7.657	13.177	4.03	25.3411	ostta09g02290	0.287245	-0.131586	ostta09g02290	0.589256	2.02175	ostta09g02290	0.384	0.091	0.225	1.184	YES	0	0	0	0	1	ostta09g02290	1.305	0.094
ostta09g02360		SIGNALING	Kinase/phosphatase	Adenylate kinase	probable adenylate kinase	Adenylate kinase; Adenylate kinase (EC 2.7.4.3) converts ATP + AMP to ADP + ADP, that is, uses ATP as a phosphate donor for AMP.	_	_	_	unnamed product	ostta09g02360	840	90.917	109.633	16.747	17.36	27.17	36.28	65.49	91.09	21.787	26.253	23.03	1.52	45.463	49.143	53.01	60.197	54.6942	ostta09g02360	-0.34303	0.0924463	ostta09g02360	0.0631222	-1.50463	ostta09g02360	-0.222	0.008	-0.38	-0.411	0	0	0	0	0	0	ostta09g02360	-0.274	3.92
ostta09g02480		UNKNOWN	Unknown	unnamed product	Nothing significant	0	_	_	_	unnamed product	ostta09g02480	2313	4.88	9.803	8.183	10.943	11.753	18.263	13.72	18.247	19.023	3.487	19.917	11.877	20.083	15.387	18.213	2.79	5.58174	ostta09g02480	-0.55924	-0.855502	ostta09g02480	1.17952	-0.0555005	ostta09g02480	-0.955	-0.365	-0.599	-0.349	0	0	0	0	0	0	ostta09g02480	2.439	0.747
ostta09g02490		METABOLISM	METALS	NUDIX hydrolase, conserved site	nudix hydrolase (E-value = 1.1e-23)	NUDIX domain	\"Nudix_Hydrolase_12 Members of the Nudix hydrolase superfamily catalyze the hydrolysis of Nucleoside DIphosphates linked to other moieties, X. Enzymes belonging to this superfamily require a divalent cation, such as Mg2+ or Mn2+, for their activity and contain a highly conserved 23-residue nudix motif (GX5EX7REUXEEXGU, where U = I, L or V), which functions as a metal binding and catalytic site\"…	_		unnamed product	ostta09g02490	471	11.743	15.337	27.65	35.067	61.763	49.79	42.655	55.647	40.307	15.49	49.77	26.01	57.93	30.447	56.607	22.423	79.4368	ostta09g02490	-0.115132	-1.21553	ostta09g02490	1.10833	-0.345122	ostta09g02490	-0.333	-0.285	0.347	-0.32	0	0	0	0	0	0	ostta09g02490	1.376	0.94
ostta09g02610		CARBON METABOLISM	C1 metabolism	S-adenosyl-L-homocysteine hydrolase, conserved site	S-adenosylhomocysteine hydrolase (E-value=4e-114)	S-adenosyl-L-homocysteine hydrolase; S-adenosyl-L-homocysteine hydrolase, NAD binding domain	AdoHcyase is a regulator of biological transmethylation in general	_	_	unnamed product	ostta09g02610	1461	6012.39	6477.33	2767.15	2016.03	6635.95	5477.72	10483.6	8206.82	2688.73	3173.97	2150.5	848.657	3513.32	2263.07	9644.96	23873.9	4116.79	ostta09g02610	0.223768	-0.834574	ostta09g02610	-0.744789	-2.14855	ostta09g02610	-0.059	0.516	0.313	0.419	0	0	0	0	0	0	ostta09g02610	-0.244	1.344
ostta09g02670		TRAFFICKING	Protein sorting/Vesicular transport	von Willebrand factor, type A	transport protein sec23	Sec23/Sec24 trunk domain, Sec23/Sec24 beta-sandwich domain, Sec23/Sec24 helical domain, Gelsolin repeat	COPII-coated vesicles carry proteins from the endoplasmic reticulum to the Golgi complex. This vesicular transport can be reconstituted by using three cytosolic components containing five proteins: the small GTPase Sar1p, the Sec23p/24p complex, and the Sec13p/Sec31p complex. This domain is known as the trunk domain and has an alpha/beta vWA fold and forms the dimer interface	_	_	unnamed product	ostta09g02670	1653	229.827	224.17	276.08	260.87	231.347	201.34	216.06	187.847	414.537	366.5	246.457	160.033	186.437	85.683	323.433	179.747	143.314	ostta09g02670	0.124807	0.244012	ostta09g02670	0.56348	0.614488	ostta09g02670	0.085	0.141	0.237	0.267	0	0	0	0	0	0	ostta09g02670	0.173	0.625
ostta09g02690	YES	METABOLISM	Synthesis/Transport of metabolites, vitamins and cofactors	Dihydroneopterin aldolase	Dihydroneopterin_aldolase dihydroneopterin aldolase (E-value=4.8e-37); folB bifunctional dihydroneopterin aldolase/dihydroneopterin triphosphate 2'-epimerase (E-value=1.1e-36)	Dihydroneopterin aldolase	This enzyme participates in folate biosynthesis.	_	_	unnamed product	ostta09g02690	486	24.287	20.213	35.687	25.1	30.88	26.997	37.22	38.193	45.87	32.147	60.6	51.853	77.19	39.7	61.943	52.797	84.9636	ostta09g02690	0.211116	-0.337387	ostta09g02690	0.474396	-0.280919	ostta09g02690	0.315	0.564	0.23	0.032	0	0	0	0	0	0	ostta09g02690	0.509	0.227
ostta09g02710		UNKNOWN	Unknown	unnamed product	Nothing significant	0	_	_	_	unnamed product	ostta09g02710	507	49.607	44.207	63.867	59.057	55.977	74.267	57.245	55.383	99.34	34.403	74.3	87.23	45.613	43.36	20.933	14.51	108.395	ostta09g02710	-0.0388693	-0.163531	ostta09g02710	0.418123	1.24021	ostta09g02710	0.216	0.172	-0.372	0.113	0	0	0	0	0	0	ostta09g02710	1.526	-0.23
ostta09g02730		REGULATORY	Ribosome-related	RNA (C5-cytosine) methyltransferase	16S rRNA methyltransferase B (E-value=6.6e-79) ; Ribosomal_RNA_small_subunit_methyltransferase_B 16S rRNA (cytosine(967)-C(5))-methyltransferase (E-value=4.1e-73)	RNA (C5-cytosine) methyltransferase	_	_	_	unnamed product	ostta09g02730	1515	5.79	8.04	60.357	43.307	136.703	152.3	145.96	135.783	43.407	5.24	88.15	141.88	104.99	139.243	38.593	14.483	52.1545	ostta09g02730	0.0392134	-2.27056	ostta09g02730	-0.128413	-0.0930459	ostta09g02730	-0.423	0.537	-0.119	0.17	0	0	0	0	0	0	ostta09g02730	3.046	-0.685
ostta09g03030		TRANSPORT	Ion channel	Eukaryotic porin/Tom40	Porin3_VDAC Voltage-dependent anion channel of the outer mitochondrial membrane.; Porin3_Tom40 Translocase of outer mitochondrial membrane 40; very low score:ferrichrome receptor precursor protein	Eukaryotic porin	0 strong transmembrane helices	_	_	unnamed product	ostta09g03030	828	751.77	617.843	1981.83	1866.89	728.82	640.917	325.495	276.347	1843.19	3203.05	753.053	1494.08	298.373	271.773	343.333	57.497	1166.54	ostta09g03030	0.154979	1.40378	ostta09g03030	-0.634288	2.90779	ostta09g03030	0.333	0.144	0.222	0.301	0	0	0	0	0	0	ostta09g03030	-0.801	-0.987
ostta09g03050		REGULATORY	Replication/Transcription/Translation	Helicase, C-terminal	RecG-like helicase; ATP-dependent DNA helicase RecG	Exonuclease; DEAD/DEAH box helicase; Helicase conserved C-terminal domain	_	_	_	unnamed product	ostta09g03050	3855	675.067	548.66	820.927	737.77	752.527	757.367	644.445	530.777	895.87	913.38	829.107	733	287.373	230.22	312.003	91.703	158.239	ostta09g03050	0.168154	0.0513391	ostta09g03050	0.239765	1.87045	ostta09g03050	0.347	0.213	0.028	0.345	0	0	0	0	0	0	ostta09g03050	-0.032	0.18
ostta09g03160		UNKNOWN	Unknown	unnamed product	Nothing significant	0	_	_	_	unnamed product	ostta09g03160	966	18.193	30.86	55.71	71.82	178.503	180.94	72.65	109.027	186.87	142.497	153.367	248.337	53.607	87.013	40.47	7.773	105.955	ostta09g03160	-0.271783	-1.61012	ostta09g03160	-0.160739	1.94702	ostta09g03160	-0.713	-0.309	0.017	-0.52	0	0	0	0	0	0	ostta09g03160	0.387	-0.692
ostta09g03170		CARBON FIXATION	Calvin cycle, C4 metabolism & photorespiration	Rubisco LS methyltransferase, substrate-binding domain	Ribulose-1,5 bisphosphate carboxylase/oxygenase; Histone-lysine N-methyltransferase SETD3; lower score Rubisco LSMT substrate-binding	Rubisco LSMT substrate-binding; SET domain	_	_	_	unnamed product	ostta09g03170	1596	755.193	1064.8	312.697	583.813	23.903	35.083	27.545	57.73	243.283	486.943	45.413	15.583	47.86	8.99	463.073	542.923	184.635	ostta09g03170	-0.637161	4.22556	ostta09g03170	-0.398637	-0.425313	ostta09g03170	-0.447	-0.843	-0.518	-1.003	0	YES	0	0	0	-1	ostta09g03170	-1.005	1.544
ostta09g03280		TRANSPORT	Carbon transport	Major facilitator superfamily domain	2A0113 monocarboxylate transporter 1. [Transport and binding proteins, Carbohydrates, organic alcohols, and acids]/2A0112 putative sialic acid transporter.	0	_	_	_	unnamed product	ostta09g03280	384	44.817	50.653	45.987	31.577	164.753	155.233	261.56	382.567	118.57	37.99	168.343	63.287	355.353	284.797	464.827	347.713	484.705	ostta09g03280	-0.261385	-2.47133	ostta09g03280	0.592681	-1.90117	ostta09g03280	-0.126	0.602	0.123	-0.482	0	0	0	0	0	0	ostta09g03280	1.638	1.413
ostta09g03500		CYTOSKELETON	Structural	unnamed product	Myosin_tail_1: Myosin tail (E-value=1.1e-49)	0	Myosin is a major component of thick filaments	_	_	unnamed product	ostta09g03500	2553	655.38	701.71	538.763	632.003	212.56	236.747	276.915	255.183	324.973	671.177	173.12	151.767	90.287	60.363	251.853	335.64	136.321	ostta09g03500	-0.116773	1.3641	ostta09g03500	-0.536241	0.838837	ostta09g03500	-0.051	-0.172	-0.118	0.183	0	0	0	0	0	0	ostta09g03500	-1.051	0.194
ostta09g03530		REGULATORY	DNA repair	SNF2-related	SNF2-related, Helicase, superfamily 1/2, ATP-binding domain	This domain (Snf2) is found in proteins involved in a variety of processes including transcription regulation (e.g., SNF2, STH1, brahma, MOT1), DNA repair (e.g., ERCC6, RAD16, RAD5), DNA recombination (e.g., RAD54), and chromatin unwinding (e.g., ISWI) as well as a variety of other proteins with little functional information	_	_	_	unnamed product	ostta09g03530	2553	153.8	153.45	264.04	184.11	191.703	165.593	196.875	159.62	235.927	61.297	248.38	58.283	168.14	33.443	288.14	55.13	64.0896	ostta09g03530	0.282626	0.0816279	ostta09g03530	2.17054	0.148153	ostta09g03530	0.053	0.579	0.248	0.368	0	0	0	0	0	0	ostta09g03530	1.94	2.094
ostta09g03555		STRESS AND REDOX RESPONSE	DNA repair	DNA recombination and repair protein Rad51, C-terminal	Meiotic_recombination_protein_dmc1 meiotic recombinase Dmc1 (E-value = 1.3e-54)	Rad51	_	_	_	hypothetical protein	ostta09g03555	1014	39.65	38.073	65.547	42.833	35.257	39.07	37.135	38.94	88.953	51.287	81.527	46.693	64.613	41.033	63.803	26.087	49.3405	ostta09g03555	0.159329	0.305448	ostta09g03555	0.85241	0.455278	ostta09g03555	0.108	0.672	-0.112	-0.002	0	0	0	0	0	0	ostta09g03555	0.79	0.805
ostta09g03680		UNKNOWN	Unknown	Uncharacterised protein family UPF0061	Uncharacterized ACR, YdiU/UPF0061 family (E-value=3.2e-162). The proteins in this entry are functionally uncharacterised	Uncharacterized ACR, YdiU/UPF0061 family	_	_	_	unnamed product	ostta09g03680	1467	101.4	132.11	105.993	129.347	100.493	125.967	93.56	99.28	175.313	166.893	139.607	150.217	71.563	41.527	52.75	15.787	72.5037	ostta09g03680	-0.277211	0.160781	ostta09g03680	0.229746	1.79337	ostta09g03680	-0.332	-0.228	-0.289	-0.021	0	0	0	0	0	0	ostta09g03680	0.067	-0.103
ostta09g03830		SURFACE	Glycosylation, polysaccharide biosynthesis, glycogenesis & starch	Armadillo-type fold	CLASP N terminal (E-value=4.1e-20 )	CLASP N terminal	CLASPs are widely conserved microtubule plus-end-tracking proteins that regulate the stability of dynamic microtubules	_	_	unnamed product	ostta09g03830	3297	112.643	84.637	296.793	276.173	494.03	505.417	366.625	312.237	228.297	108.163	381.73	420.537	157.72	178.353	75.17	30.93	76.3849	ostta09g03830	0.107936	-1.1226	ostta09g03830	0.19156	1.36275	ostta09g03830	0.462	0.162	0.004	0.297	0	0	0	0	0	0	ostta09g03830	1.074	-0.137
ostta09g03880		REGULATORY	Replication/Transcription/Translation	Helicase. DNA pol1	_	0	_	_	_	unnamed product	ostta09g03880	5007	293.693	217.057	662.603	295.343	520.917	537.013	926.17	631.93	763.54	171.373	718.57	262.97	549.447	256.683	703.26	252.927	96.908	ostta09g03880	0.515195	-0.832413	ostta09g03880	1.53366	0.120899	ostta09g03880	0.483	1.225	-0.007	0.618	YES	0	0	1	0	0	ostta09g03880	2.151	1.452
ostta09g04040		TRANSPORT	Carbon transport	Triose-phosphate transporter domain	nodulin MtN21 family protein; triose or hexose phosphate/phosphate translocator; phosphate/phosphoenolpyruvate translocator; aromatic amino acid exporter; putative DMT superfamily transporter inner membrane protein; O-acetylserine/cysteine export protein	Triose-phosphate Transporter family	_	_	_	unnamed product	ostta09g04040	1032	303.57	312.017	330.787	326.347	89.143	88.473	68.465	82.9	303	293.687	177.74	115.267	106.587	36.003	188.623	228.11	184.758	ostta09g04040	-0.0319768	1.94859	ostta09g04040	0.20493	0.668671	ostta09g04040	0.01	0.078	0.048	-0.211	0	0	0	0	0	0	ostta09g04040	0.041	0.627
ostta09g04220	YES	STRESS AND REDOX RESPONSE	METALS	CRC domain	Tesmin/TSO1-like CXC domain (zinc-binding)	2 x Tesmin/TSO1-like CXC domain, cysteine-rich domain	This family includes proteins that have two copies of a cysteine rich motif as follows: C-X-C-X4-C-X3-YC-X-C-X6-C-X3-C-X-C-X2-C. CRC domain binds zinc; see Andersen et al : The conserved cysteine-rich domain of a tesmin/TSO1-like protein binds zinc in vitro and TSO1 is required for both male and female fertility in Arabidopsis thaliana	metallothionein-like?	_	hypothetical protein	ostta09g04220	1848	1861.43	1474.46	2318.09	1678.39	1640.36	1361.2	1557.64	1021.33	1557.54	1156.89	987.17	689.797	512.033	145.52	461.393	129.45	627.459	ostta09g04220	0.414387	0.393814	ostta09g04220	0.729352	1.81378	ostta09g04220	0.386	0.524	0.306	0.675	0	0	0	0	0	0	ostta09g04220	0.425	0.52
ostta09g04330		UNKNOWN	Unknown	unnamed product	nothing significant	0	_	_	_	unnamed product	ostta09g04330	1221	119.953	235.743	1479.19	1634.08	426.4	567.517	101.365	117.517	1697.55	2050.4	759.393	1525.76	241.233	286.113	414.607	295.137	611.792	ostta09g04330	-0.264368	1.51539	ostta09g04330	-0.417365	2.28502	ostta09g04330	-0.926	-0.085	-0.376	-0.147	0	0	0	0	0	0	ostta09g04330	-0.277	-1.004
ostta09g04420		PHOTOSYNTHESIS	Chlorophyll binding, PSI	Chlorophyll A-B binding protein, plant	light-harvesting complex I chlorophyll a/b-binding protein	Chlorophyll A-B binding protein	_	_	_	unnamed product	ostta09g04420	720	5049.33	5747.1	4827.23	5615.29	1124.09	1064.1	506.53	565.543	5047.4	5783.45	1831.7	1988.11	479.28	127.723	1303.6	580.73	3614.69	ostta09g04420	-0.175078	2.70328	ostta09g04420	0.0306263	2.5555	ostta09g04420	-0.137	-0.16	0.116	-0.093	0	0	0	0	0	0	ostta09g04420	-0.201	-0.116
ostta09g04500		DEVELOPMENT AND GROWTH	Cell cycle	Meiotic nuclear division protein 1	Mnd1 Mnd1 family. This family of proteins includes MND1 from S. cerevisiae. The mnd1 protein forms a complex with hop2 to promote homologous chromosome pairing and meiotic double-strand break repair	0	_	_	_	unnamed product	ostta09g04500	618	226.17	151.7	705.943	344.093	775.317	535.177	588.395	413	613.143	142.167	660.507	321.383	642.593	252.543	684.703	237.51	737.697	ostta09g04500	0.668601	-0.694785	ostta09g04500	1.44662	-0.065035	ostta09g04500	0.627	1.095	0.571	0.576	YES	0	0	1	0	0	ostta09g04500	2.104	1.041
ostta10g00010		REGULATORY	Replication/Transcription/Translation	Suppressor of forked (proteins involved in mRNA 3 end form)	bifunctional cytidylate kinase/ribosomal protein S1; Ribosomal protein S1; 4-hydroxy-3-methylbut-2-enyl diphosphate reductase/S1 RNA-binding domain protein; Suppressor of forked protein (Suf)	6 x S1 RNA binding domain; Suppressor of forked protein (Suf)	_	_	_	Suppressor of forked	ostta10g00010	5613	200.323	169.827	32.623	25.577	260.43	416.407	626.245	817.93	105.197	50.653	412.667	114.733	678.453	1087.64	197.283	376.777	62.052	ostta10g00010	-0.352464	-2.30521	ostta10g00010	-0.225731	-1.77462	ostta10g00010	0.287	0.411	-0.641	-0.319	0	0	0	0	0	0	ostta10g00010	1.05	1.849
ostta10g00030		FATTY ACIDS AND LIPIDS	Lipase/Esterase	Alpha/beta hydrolase fold-3	Acetyl esterase/hydrolase, alpha/beta fold family protein/monoglyceride lipase	alpha/beta hydrolase fold	_	_	_	Alpha/beta hydrolase fold-3	ostta10g00030	1272	221.423	201.79	256.757	179.423	235.687	203.033	228.09	189.74	254.3	113.397	316.073	210.93	326.83	204.663	251.493	151.937	174.212	ostta10g00030	0.283022	0.004775	ostta10g00030	0.753563	-0.0633742	ostta10g00030	0.183	0.576	0.252	0.331	0	0	0	0	0	0	ostta10g00030	1.161	0.585
ostta10g00150		REGULATORY	Replication/Transcription/Translation	Helicase, C-terminal	DEAD-box ATP-dependent RNA helicase	0	_	_	_	Helicase, C-terminal	ostta10g00150	1569	46.357	86.39	32.76	24.077	288.887	373.4	566.71	1195.78	43.08	21.883	183.1	90.417	435.573	728.973	147.203	258.7	180.182	ostta10g00150	-0.844875	-3.66995	ostta10g00150	-0.442864	-2.2107	ostta10g00150	-0.847	0.504	-0.333	-1.012	0	YES	0	0	0	-1	ostta10g00150	0.973	1.022
ostta10g00190		REGULATORY	ZINC	Zinc finger, RING-CH-type	RINGv The RING-variant domain is a C4HC3 zinc-finger like motif found in a number of cellular and viral proteins;	RING-variant domain	_	_	_	Zinc finger, RING-CH-type	ostta10g00190	864	147.03	60.387	1228.07	934.327	857.763	644.49	242.355	131.217	3516.31	3184.35	1705.75	3157.64	237.343	70.713	279.373	46.56	1189.5	ostta10g00190	0.483233	0.33709	ostta10g00190	-0.170598	4.1869	ostta10g00190	1.333	0.453	0.449	0.951	YES	0	1	0	0	0	ostta10g00190	0.139	-0.886
ostta10g00200		STRESS AND REDOX RESPONSE	Redox, thiol-related	Thioredoxin-like fold	Vkorc1/thioredoxin domain protein; four helix bundle, oxidoreductase, thioredoxin-like protein (E-value=1.4e-44) ; VKOR_1 Vitamin K epoxide reductase family in bacteria and plants (E-value=6.1e-25)	_	All homologs of VKOR contain an active site CXXC motif, which is switched between reduced and disulfide-bonded states during the reaction cycle. The VKOR domain can be fused with domains of the thioredoxin family of oxidoreductases which may function as redox partners in initiating the reduction cascade	HHPred: Vkorc1/thioredoxin domain protein; four helix bundle, oxidoreductase, thioredoxin-like protein,; HET: U10; 2.79A {Synechococcus SP}	_	Thioredoxin-like fold	ostta10g00200	1191	297.73	377.07	171.67	228.253	9.29	7.52	26.68	22.563	170.297	303.12	34.927	6.19	83.26	20.897	417.453	722.017	152.127	ostta10g00200	-0.329756	4.00386	ostta10g00200	-0.575159	-1.27157	ostta10g00200	-0.291	-0.353	0.342	0.307	0	0	0	0	0	0	ostta10g00200	-0.837	2.504
ostta10g00320		REGULATORY	Replication/Transcription/Translation	Helicase, C-terminal	N/A	DEAD/DEAH box helicase; Helicase conserved C-terminal domain; DUF4217	_	_	_	Helicase, C-terminal	ostta10g00320	1686	44.303	69.697	21.787	16.597	441.97	657.11	807.965	1855.85	38.797	11.74	279.067	126.847	536.327	961.473	145.777	248.53	232.2	ostta10g00320	-0.98137	-4.61701	ostta10g00320	-0.431125	-2.04907	ostta10g00320	-0.604	0.45	-0.535	-1.134	0	YES	0	0	0	-1	ostta10g00320	1.721	1.139
ostta10g00360		REGULATORY	Replication/Transcription/Translation	Endonuclease/exonuclease/phosphatase	exodeoxyribonuclease III	0	_	_	_	Endonuclease/exonuclease/phosphatase	ostta10g00360	1119	14.243	24.667	14.87	14.447	172.047	133.247	116.86	97.673	13.23	7.437	92.04	146.833	60.813	163.943	6.347	16.137	61.1502	ostta10g00360	0.235173	-2.9114	ostta10g00360	-0.951314	0.0697693	ostta10g00360	-0.745	0.099	0.405	0.323	0	0	0	0	0	0	ostta10g00360	0.826	-0.67
ostta10g00440		REGULATORY	Moonlighting	Forkhead-associated (FHA) domaine	FHA: FHA domain (77 E-value=2.7e-18)	N/A	The forkhead-associated (FHA) domain is a phosphopeptide recognition domain found in many regulatory proteins	The domain is present in a diverse range of proteins, such as kinases, phosphatases, kinesins, transcription factors, RNA-binding proteins and metabolic enzymes which partake in many different cellular processes - DNA repair, signal transduction, vesicular transport and protein	NA	Forkhead-associated (FHA) domain	ostta10g00440	801	16.42	25.423	18.05	80.183	93.31	161.407	79.805	100.09	34.41	18.253	113.51	133.33	111.91	184.887	74.907	201.473	112.934	ostta10g00440	-0.819474	-1.62657	ostta10g00440	-0.682801	-0.934116	ostta10g00440	-0.583	-2.093	-0.754	-0.262	0	YES	0	-1	0	0	ostta10g00440	0.91	-0.229
ostta10g00610		STRESS AND REDOX RESPONSE	Chaperoning/maturation	HSP20-like chaperone	p23_NUDCD3_like p23-like NUD (nuclear distribution) C-like domain found in human NUDC domain-containing protein 3 (NUDCD3) and similar proteins.	0	_	_	_	HSP20-like chaperone	ostta10g00610	921	28.18	21.087	10.56	10.76	88.797	60.353	76.08	72.49	17.597	3.937	42.92	78.847	73.793	77.61	35.497	53.703	51.0458	ostta10g00610	0.304439	-2.06102	ostta10g00610	-0.33262	-0.743557	ostta10g00610	0.469	0.033	0.593	0.136	0	0	0	0	0	0	ostta10g00610	2.156	-0.874
ostta10g00640		REGULATORY	Replication/Transcription/Translation	DNA ligase, ATP-dependent, conserved site	DNA ligase	0	_	_	_	DNA ligase, ATP-dependent, conserved site	ostta10g00640	2337	279.817	234.023	464.193	463.063	329.24	302.33	226.58	156.947	319.423	226.187	334.54	279.287	213.703	101.2	227.263	93.137	113.686	ostta10g00640	0.168591	0.505129	ostta10g00640	0.645057	0.866882	ostta10g00640	0.306	0.062	0.16	0.594	0	0	0	0	0	0	ostta10g00640	0.494	0.263
ostta10g00660		UNKNOWN	Unknown	protein-coding gene	Protein of unknown function (DUF2505)	Protein of unknown function (DUF2505)	_	_	_	Protein of unknown function DUF2505	ostta10g00660	894	45.4	47.84	106.443	101.373	71.473	59.99	36.63	18.393	70.347	81.323	57.157	76.117	30.557	31.87	22.273	20.26	61.3427	ostta10g00660	0.190951	0.688033	ostta10g00660	-0.21565	1.43221	ostta10g00660	-0.025	0.129	0.289	1.059	YES	0	0	0	0	1	ostta10g00660	-0.213	-0.409
ostta10g00680		DEVELOPMENT AND GROWTH	Molecular motor	P-loop containing nucleoside triphosphate hydrolase.microtubule motor activity	kinesin-12 family protein; Kinesins are microtubule-dependent molecular motors that play important roles in intracellular transport and in cell division	0	_	_	_	Kinesin, motor domain	ostta10g00680	3111	151.723	184.697	139.477	332.263	752.19	1217.26	812.795	828.553	283.52	59.41	611.343	446.253	588.073	624.62	450.18	769.653	165.783	ostta10g00680	-0.465151	-2.15822	ostta10g00680	0.0249644	-0.79605	ostta10g00680	-0.236	-1.194	-0.658	0.038	0	YES	0	-1	0	0	ostta10g00680	2.25	0.457
ostta10g00750		UNKNOWN	Unknown	Unknown protein	Nothing significant	0	_	_	_	unnamed product	ostta10g00750	918	25.463	32.613	59.323	23.083	106.957	92.93	113.135	83.757	80.62	16.42	97.283	26.423	101.33	34.833	146.053	28.547	72.7648	ostta10g00750	0.390257	-1.49135	ostta10g00750	1.99121	-0.491542	ostta10g00750	-0.307	1.421	0.239	0.498	YES	0	0	1	0	0	ostta10g00750	2.291	1.882
ostta10g00910		TRANSPORT	Nitrogen metabolism	Formate/nitrite transporter	N/A	Formate/nitrite transporter	_	NA	_	Formate/nitrite transporter	ostta10g00910	396	429.677	713.68	106.08	333.397	657.997	891.947	530.42	816.467	186.997	227.68	320.14	322.877	630.01	669.013	330.37	240.643	1169.1	ostta10g00910	-0.676091	-0.871552	ostta10g00910	0.00719347	-0.821552	ostta10g00910	-0.682	-1.594	-0.403	-0.556	0	YES	0	-1	0	0	ostta10g00910	-0.288	-0.01
ostta10g00920	YES	METABOLISM	Nitrogen metabolism	Moybdenum cofactor oxidoreductase, dimerisation	nitrate reductase	Oxidoreductase molybdopterin binding domain;Mo-co oxidoreductase dimerisation domain; Cytochrome b5-like Heme/Steroid binding domain; Oxidoreductase FAD-binding domain; Oxidoreductase NAD-binding domain	_	_	_	Moybdenum cofactor oxidoreductase, dimerisation	ostta10g00920	2760	6215.49	8726.21	1138.19	2342.36	2528.19	3287.28	3849.59	6301.08	602.923	2037.59	626.467	1153.71	5486.45	8759.42	3149.97	4260.58	1369.24	ostta10g00920	-0.589107	0.206422	ostta10g00920	-0.716433	-2.29219	ostta10g00920	-0.441	-0.983	-0.342	-0.646	0	0	0	0	0	0	ostta10g00920	-1.762	-0.877
ostta10g00930		METABOLISM	Nitrogen metabolism	Riboflavin synthase-like beta-barrel	ferredoxin-nitrite reductase	2 x Nitrite/Sulfite reductase ferredoxin-like half domain; 2 x Nitrite and sulphite reductase 4Fe-4S domain ; Rubredoxin ; Oxidoreductase FAD-binding domain; Oxidoreductase NAD-binding domain	_	_	_	Riboflavin synthase-like beta-barrel	ostta10g00930	2961	3664.61	4470.86	894.673	1659.43	2506.82	3081.55	3429.68	4744.3	623.403	1876.58	775.647	1186.21	4878.91	7155.94	2619.16	2825.41	979.255	ostta10g00930	-0.411056	-0.364493	ostta10g00930	-0.55194	-1.9697	ostta10g00930	-0.239	-0.833	-0.261	-0.403	0	0	0	0	0	0	ostta10g00930	-1.595	-0.608
ostta10g00950	YES	TRANSPORT	Nitrogen metabolism	Major facilitator superfamily domain, general substrate transporter	Nitrate transmembrane transporter; Sugar phosphate permease; Arabinose efflux permease; Nitrate/nitrite transporter	Major Facilitator Superfamily	11 strong transmembrane helices	_	_	unnamed product	ostta10g00950	1479	3393.18	3795.56	517.583	868.973	2831.4	2964.1	3556.66	5535.81	185.867	698.04	261.857	417.94	5402.49	8450.08	2742.53	2586.01	1868.16	ostta10g00950	-0.354138	-0.795816	ostta10g00950	-0.499962	-3.6158	ostta10g00950	-0.113	-0.689	-0.029	-0.573	0	0	0	0	0	0	ostta10g00950	-1.914	-0.67
ostta10g01050		DEVELOPMENT AND GROWTH	Kinase/phosphatase	Serine/threonine-protein kinase, active site	STKc_PRKX_like Catalytic domain of PRKX-like Protein Serine/Threonine Kinases(E-value=2e-57)	0	Plays a role in the regulation of diverse processes such as growth, development, memory, metabolism, gene expression, immunity, and lipolysis	_	_	Serine/threonine-protein kinase, active site	ostta10g01050	1002	14.707	20.667	136.687	295.59	540.68	598.68	231.155	218.29	81.307	14.45	380.247	525.233	188.777	276.007	63.137	112.047	230.643	ostta10g01050	-0.295387	-1.76226	ostta10g01050	-0.378401	0.644899	ostta10g01050	-0.445	-1.054	-0.11	0.148	0	YES	0	-1	0	0	ostta10g01050	2.489	-0.463
ostta10g01190		REGULATORY	Replication/Transcription/Translation	Transcription factor DP	Transcription factor DP-2 E-value=3.9e-31 ; DP_DD Dimerization domain of DP (E-value=1.3e-24)	E2F/DP family winged-helix DNA-binding domain; Transcription factor DP	DP functions as a binding partner for E2F transcription factors. DP and E2F form heterodimers and play important roles in regulating genes involved in DNA synthesis, cell cycle progression, proliferation and apoptosis	_	_	Transcription factor DP	ostta10g01190	1389	122.987	116.45	243.663	263.36	102.067	91.263	33.345	27.877	407.67	539.853	212.733	380.16	19.89	11.083	118.783	22.953	122.126	ostta10g01190	0.0089524	1.54838	ostta10g01190	-0.329431	3.14951	ostta10g01190	0.128	-0.054	0.198	0.324	0	0	0	0	0	0	ostta10g01190	-0.409	-0.835
ostta10g01220		UNKNOWN	Unknown	unnamed product	Very low score : Macoilin: Transmembrane protein (E-value=8.8)	0	_	_	_	unnamed product	ostta10g01220	1860	138.55	129.063	227.21	316.61	446.053	556.453	362.095	409.01	264.433	68.027	406.567	383.803	351.36	223.433	397.937	109.623	160.962	ostta10g01220	-0.265331	-1.12718	ostta10g01220	0.854816	0.0529204	ostta10g01220	0.15	-0.42	-0.283	-0.11	0	0	0	0	0	0	ostta10g01220	1.955	0.086
ostta10g01270		REGULATORY	Replication/Transcription/Translation	RNA polymerase, Rpb8	DNA-directed RNA polymerase	0	_	_	_	RNA polymerase, Rpb8	ostta10g01270	492	214.393	116.317	215.51	95.697	255.977	122.88	245.14	174.387	209.363	87.057	199.457	83.01	266.343	194.193	280.1	120.8	365.933	ostta10g01270	0.869069	-0.314256	ostta10g01270	0.976273	-0.572646	ostta10g01270	0.931	1.229	1.095	0.556	YES	0	0	1	1	0	ostta10g01270	1.262	1.267
ostta10g01280		STRESS AND REDOX RESPONSE	Chaperoning/maturation	Histidine kinase-like ATPase, ATP-binding domain	heat shock protein 83 kDa (Hsp83); Provisional (E-value = 2.9e-171), heat shock protein 90; Provisional (E-value =6.3e-168)	Hsp90 protein, Histidine kinase-, DNA gyrase B-, and HSP90-like ATPase	_	_	_	unnamed product	ostta10g01280	2094	3475.01	3250.06	3399.24	2973.21	4464.32	4424.38	4324.97	5351.94	4014.29	2040.73	3962.99	1750.55	3273.43	1721.78	3500.5	2723.35	1631.17	ostta10g01280	-0.0306232	-0.503306	ostta10g01280	0.84067	0.0689796	ostta10g01280	0.146	0.252	0.05	-0.242	0	0	0	0	0	0	ostta10g01280	0.971	1.182
ostta10g01310	YES	STRESS AND REDOX RESPONSE	Redox, thiol-related	Thioredoxin, conserved site	Thioredoxin; glutaredoxin etc.	Thioredoxin	_	_	_	Thioredoxin, conserved site	ostta10g01310	318	343.82	231.827	502.72	360.037	617.82	445.88	384.73	291.187	624.593	535.04	606.4	541.153	267.623	146.06	191.447	61.05	1209	ostta10g01310	0.476244	-0.274127	ostta10g01310	0.396945	1.79061	ostta10g01310	0.619	0.541	0.507	0.467	0	0	0	0	0	0	ostta10g01310	0.219	0.166
ostta10g01340		PROTEASE-PEPTIDASE	Protein degradation	Ubiquitin carboxyl-terminal hydrolases family 2	Peptidase C19, ubiquitin carboxyl-terminal hydrolase 2, conserved site	0	_	_	_	Ubiquitin carboxyl-terminal hydrolases family 2	ostta10g01340	1641	21.127	17.817	64.413	23.393	75.433	56.937	74.035	53.827	79.06	9.297	76.95	35.12	84.057	37.243	98.843	38.627	32.228	ostta10g01340	0.625549	-1.03201	ostta10g01340	1.48673	-0.366978	ostta10g01340	0.294	1.519	0.443	0.526	YES	0	0	1	0	0	ostta10g01340	3.086	1.136
ostta10g01410		STRESS AND REDOX RESPONSE	Redox, thiol-related	Thioredoxin-like fold, selenocysteine gene, UP during the night	Sep15 and SelM are eukaryotic selenoproteins that have a thioredoxin-like domain and a surface accessible active site redox motif. This suggests that they function as thiol-disulphide isomerases involved in disulphide bond formation in the endoplasmic reticulum	0	_	_	_	Selenoprotein Sep15	ostta10g01410	495	5.927	5.06	31.29	29.04	45.593	38.143	32.255	20.807	27.58	6.65	32.407	44.357	32.013	17.023	24.8	5.167	50.2667	ostta10g01410	0.303433	-0.930148	ostta10g01410	0.666907	0.485295	ostta10g01410	0.276	0.166	0.294	0.7	0	0	0	0	0	0	ostta10g01410	2.051	-0.45
ostta10g01420	YES	STRESS AND REDOX RESPONSE	Redox, thiol-related	Thioredoxin, conserved site	ER_PDI_fam protein disulfide isomerase, eukaryotic. DnaJ_C chaperone protein	3 domains : DnaJ domain, Thioredoxin, Degradation arginine-rich protein for mis-folding (quality control)	_	_	_	Thioredoxin, conserved site	ostta10g01420	1506	432.657	322.03	398.603	367.717	206.657	175.493	142.09	116.437	336.013	313.98	248.93	238.863	120.113	50.13	182.997	67.577	154.394	ostta10g01420	0.265228	1.24606	ostta10g01420	0.404775	1.43281	ostta10g01420	0.474	0.175	0.272	0.352	0	0	0	0	0	0	ostta10g01420	0.093	0.062
ostta10g01450		REGULATORY	ZINC	Zinc finger, RING/FYVE/PHD-type	Ring finger domain	Ring finger domain	_	_	_	Zinc finger, RING/FYVE/PHD-type	ostta10g01450	981	1.847	1.237	1.493	2.52	3.07	1.567	4.405	4.613	2.643	2.563	3.08	1.07	1.667	1.367	3.313	2.013	2.45082	ostta10g01450	0.111403	-0.855934	ostta10g01450	0.546464	0.145886	ostta10g01450	0.632	-0.701	1.006	0.002	0	0	0	0	0	0	ostta10g01450	0.037	1.532
ostta10g01640		TRANSPORT	Mitochondrial carrier	Mitochondrial substrate/solute carrier	ADP/ATP transporter on adenylate translocase; mitochondrial carrier protein	3 x Mitochondrial carrier protein	_	_	_	Mitochondrial substrate/solute carrier	ostta10g01640	957	266.523	292.79	58.77	71.1	240.567	257.723	392.51	639.263	43.677	26.563	94.07	25.52	263.45	158.773	333.353	580.66	244.6	ostta10g01640	-0.395411	-1.14948	ostta10g01640	-0.107617	-2.80889	ostta10g01640	-0.086	-0.217	-0.063	-0.638	0	0	0	0	0	0	ostta10g01640	0.714	1.885
ostta10g01650	YES	HEME/CHLOROPHYLL	Heme/Chlorophyll catabolism	Antibiotic biosynthesis monooxygenase	Heme-degrading monooxygenase	oxygenation without the assistance of any of the prosthetic groups, metal ions or cofactors normally associated with activation of molecular oxygen	_	_	_	Antibiotic biosynthesis monooxygenase	ostta10g01650	444	42.763	43.307	13.157	12.233	31.113	29.607	30.36	34.707	3.553	6.133	18.757	4.29	31.11	10.417	65.46	74.793	63.5923	ostta10g01650	-0.0296814	-0.172995	ostta10g01650	0.311003	-2.43788	ostta10g01650	0.033	0.163	0.108	-0.126	0	0	0	0	0	0	ostta10g01650	-0.795	2.134
ostta10g01670		UNKNOWN	Unknown	unnamed product	Nothing significant	0	_	_	_	unnamed product	ostta10g01670	873	246.39	121.303	373.773	182.163	256.637	147.457	213.15	108.02	352.86	280.653	310.113	231.383	283.487	179.073	369.827	136.71	271.549	ostta10g01670	0.962233	0.348381	ostta10g01670	0.668441	0.277698	ostta10g01670	1.071	1.095	0.836	1.046	YES	0	1	1	0	1	ostta10g01670	0.326	0.425
ostta10g01740		NUCLEIC ACID METABOLISM	Synthesis/Transport of metabolites, vitamins and cofactors	tRNA-dihydrouridine synthase, conserved site	N/A	Dihydrouridine synthase (Dus)	_	_	_	unnamed product	ostta10g01740	1920	138.243	204.703	22.527	43.803	387.8	624.623	637.995	1508.41	87.353	56.347	444.207	217.933	629.85	1100.93	223.713	329.4	216.727	ostta10g01740	-1.0045	-2.94518	ostta10g01740	-0.299235	-1.50177	ostta10g01740	-0.517	-0.902	-0.651	-1.175	0	YES	0	0	0	-1	ostta10g01740	0.628	1.03
ostta10g01760		TRANSPORT	Multidrug	ABC transporter, conserved site	Pleiotropic Drug Resistance (PDR) Family protein. Glutathione transporter ATP-binding protein	ABC-2 type transporter	_	_	_	unnamed product	ostta10g01760	5214	464.137	366.28	778.553	506.433	702.437	779.44	746.215	591.467	1181.86	845.857	1255.07	771.693	625.737	324.037	483.857	125.333	126.443	ostta10g01760	0.26239	-0.414367	ostta10g01760	0.778632	1.37836	ostta10g01760	0.39	0.68	-0.113	0.402	0	0	0	0	0	0	ostta10g01760	0.479	0.704
ostta10g01900		TRANSPORT	Protein transport	Tetratricopeptide repeat	mitochondrial precursor proteins import receptor (72 kDa mitochondrial outermembrane protein) (mitochondrial import receptor for the ADP/ATP carrier) (translocase of outermembrane tom70)	0	_	_	_	Tetratricopeptide repeat	ostta10g01900	2859	49.513	56.28	21.587	17.93	217.543	283.907	427.48	797.733	47.477	11.28	242.793	110.99	339.55	482.713	105.32	179.643	74.1461	ostta10g01900	-0.689909	-3.56172	ostta10g01900	-0.0938625	-1.42215	ostta10g01900	-0.136	0.328	-0.347	-0.835	0	0	0	0	0	0	ostta10g01900	2.07	1.132
ostta10g01980		PHOTOSYNTHESIS	Isoprenoid metabolism	Fatty acid hydroxylase	beta-carotene hydroxylase; fatty acid hydroxylase; lower score: Sterol desaturase	Fatty acid hydroxylase superfamily	_	_	Beta-carotene hydroxylase is involved in zeaxanthin synthesis by hydroxylating beta-carotene, but the enzyme may be involved in other pathways: Zeaxanthin protects plant photosynthesis by modulating chlorophyll triplet yield in specific light-harvesting antenna subunits.	Fatty acid hydroxylase	ostta10g01980	897	515.743	569.75	272.303	300.14	71.533	45.337	141.285	117.413	168.123	264.067	81.133	22.497	245.957	226.273	727.3	1030.75	334.421	ostta10g01980	-0.0450471	2.13928	ostta10g01980	-0.336195	-2.05536	ostta10g01980	-0.094	-0.082	0.695	0.332	0	0	0	0	0	0	ostta10g01980	-0.656	1.852
ostta10g02080		STRESS AND REDOX RESPONSE	DNA repair	Rad9	Rad9: Rad9; InterPro: Rad9 is required for transient cell-cycle arrests and transcriptional induction of DNA repair in response to DNA damage	Rad9	_	_	_	Rad9	ostta10g02080	1224	73.237	83.373	171.83	176.593	175.74	194.487	125.84	144.443	139.393	46.083	169.61	99.127	152.48	40.723	198.03	30.25	103.209	ostta10g02080	-0.131466	-0.34224	ostta10g02080	1.60468	0.107648	ostta10g02080	-0.139	0.019	-0.109	-0.134	0	0	0	0	0	0	ostta10g02080	1.593	0.779
ostta10g02100		STRESS AND REDOX RESPONSE	DNA repair	DNA mismatch repair protein, MSH2	DNA mismatch repair protein MutS.	MutS ((DNA mismatch repair proteins)) domain, I-V	_	_	_	unnamed product	ostta10g02100	2781	387.18	311.913	835.5	677.273	760.007	623.017	536.095	382.383	527.7	376.817	527.73	488.96	225.047	124.453	166.723	63.89	157.648	ostta10g02100	0.336486	-0.0572863	ostta10g02100	0.456854	1.72587	ostta10g02100	0.36	0.362	0.323	0.553	0	0	0	0	0	0	ostta10g02100	0.482	0.112
ostta10g02230		TRANSPORT	Synthesis/Transport of metabolites, vitamins and cofactors	Choline transporter-like	Plasma-membrane choline transporter; InterPro: This entry represents a family of proteins probably involved in transport through the plasma membrane .	Plasma-membrane choline transporter	_	_	_	Choline transporter-like	ostta10g02230	387	466.79	387.25	660.87	393.71	410.38	339.797	480.87	375.363	1114.48	702.747	785.663	346.4	693.817	401.153	976.197	834.853	1513.3	ostta10g02230	0.432101	0.248548	ostta10g02230	0.64347	0.0213158	ostta10g02230	0.319	0.806	0.309	0.422	0	0	0	0	0	0	ostta10g02230	0.661	1.183
ostta10g02260		UNKNOWN	Unknown	unnamed product	Very low score (E-value=4) photosystem II protein Psb27	0	_	_	_	unnamed product	ostta10g02260	546	664.11	955.233	448.24	759.63	103.387	105.967	102.92	95.733	211.23	547.383	65.253	42.7	76.363	26.15	615.213	954.327	660.925	ostta10g02260	-0.539111	2.78969	ostta10g02260	-0.697541	-0.947438	ostta10g02260	-0.475	-0.703	0.001	0.169	0	0	0	0	0	0	ostta10g02260	-1.379	0.614
ostta10g02320		TRAFFICKING	Protein sorting/Vesicular transport	Transmembrane adaptor Erv26	Transmembrane adaptor Erv26	Transmembrane adaptor Erv26	_	Erv26 is an integral membrane protein that is packed into COPII vesicles and cycles between the ER and Golgi compartments	_	Transmembrane adaptor Erv26	ostta10g02320	666	122.46	110.87	113	105.203	115.893	110.887	69.375	75.183	138.633	111.64	127.81	120.187	60.853	26.643	62.373	21.647	140.077	ostta10g02320	0.0650211	0.28141	ostta10g02320	0.474776	1.53309	ostta10g02320	0.194	0.162	0.1	-0.05	0	0	0	0	0	0	ostta10g02320	0.308	0.092
ostta10g02340		TRANSPORT	Carbon transport	Major facilitator superfamily domain, general substrate transporter	Putative arabinose transporter (E-value=3.6e-43) ; Glycerol-3-phosphate transporter (E-value=7.4e-45) ; uhpT sugar phosphate antiporter (E-value=3.6e-41) ; multidrug efflux system translocase MdfA (E-value=1.3e-39)	Major Facilitator Superfamily	_	_	_	Major facilitator superfamily domain, general substrate transporter	ostta10g02340	1440	92.373	89.307	250.153	192.727	190.383	194.917	161.26	143.613	216.563	197.85	172.87	238.047	92.167	71.55	70.073	18.383	103.83	ostta10g02340	0.161461	-0.143899	ostta10g02340	0.0690886	1.70659	ostta10g02340	0.098	0.435	0.002	0.232	0	0	0	0	0	0	ostta10g02340	0.126	-0.46
ostta10g02360		CYTOSKELETON	Cell adhesion	Axin interactor dorsalization-associated protein, C-terminal domain	EF-hand_4: Cytoskeletal-regulatory complex EF hand; Aida_C2: Cytoskeletal adhesion	Cytoskeletal adhesion. This domain is critical for interactions with cytoskeletal in the context of cellular adhesion points	_	_	_	Axin interactor dorsalization-associated protein, C-terminal domain	ostta10g02360	4314	1563.42	861.183	1488.39	719.93	1228.98	974.203	1659.82	1055.74	955.887	625.247	1186.62	778.3	810.99	555.913	714.457	586.423	228.406	ostta10g02360	0.718034	-0.0863479	ostta10g02360	0.526636	0.410439	ostta10g02360	0.908	1.107	0.372	0.718	YES	0	0	1	0	0	ostta10g02360	0.608	0.611
ostta10g02390		UNKNOWN	Unknown	unnamed product	Macoilin: Transmembrane protein (E-value=0.21)	N/A	_	_	NA	unnamed product	ostta10g02390	1782	31.42	41.823	45.41	163.977	295.31	479.79	284.75	302.933	69.223	29.317	299.78	256.303	220.28	289.277	153.847	300.293	114.469	ostta10g02390	-0.588887	-2.26553	ostta10g02390	-0.235689	-0.557209	ostta10g02390	-0.364	-1.794	-0.664	-0.024	0	YES	0	-1	0	0	ostta10g02390	1.235	0.229
ostta10g02420		FATTY ACIDS AND LIPIDS	Lipase/Esterase	unnamed product	Protein (acyl protein thioesterase 1 (E-value=2e-27); Abhydrolase_2: Phospholipase/Carboxylesterase (E-value=2.1e-27); Carboxylesterase; alpha/beta hydrolase fold super-family, hydrolase (E-value=7.1e-27); 3-oxoadipate ENOL-lactonase; hydrolase, catechol metabolism (E-value=1.5e-24)	Alpha/beta hydrolase fold	_	_	_	unnamed product	ostta10g02420	840	49.6	61.84	197.533	260.843	144.343	130.047	66.945	54.227	198.17	197.58	160.393	240.107	49.893	36.747	70.347	12.857	143.711	ostta10g02420	-0.14489	0.525479	ostta10g02420	-0.025299	2.22235	ostta10g02420	-0.268	-0.343	0.187	0.37	0	0	0	0	0	0	ostta10g02420	0	-0.579
ostta10g02520		REGULATORY	Replication/Transcription/Translation	unnamed product	RRM_Yme2p_like RNA recognition motif in yeast mitochondrial escape protein 2 (Yme2p) and similar proteins. This subfamily corresponds to the RRM of Yme2p, also termed protein RNA12, an inner mitochondrial membrane protein that plays a critical role in mitochondrial DNA transactions	RNA recognition motif	_	_	_	unnamed product	ostta10g02520	951	13.617	14.66	5.313	2.863	62.543	123.033	160.8	279.55	4.667	3.413	36.713	9.06	68.077	161.267	20.577	28.067	65.3404	ostta10g02520	-0.791607	-4.06514	ostta10g02520	-0.630166	-2.34656	ostta10g02520	-0.057	0.947	-0.939	-0.733	0	0	0	0	0	0	ostta10g02520	0.445	2.02
ostta10g02530	YES	IRON UPTAKE AND HOMEOSTASIS	Iron transport (putative)	Uncharacterised protein family UPF0016	UPF0016: Uncharacterized protein family UPF0016 (E-value=2e-22); NUC153 domain, nucleolar family (E-value=4.1e-13); LysE type translocator (E-value=3.1e-05); arginine exporter protein (E-value=0.00032); Uncharacterized_protein_slr0964 FTR1 family protein (E-value=0.00068); leucine export protein LeuE (E-value=0.0036); Iron permease FTR1 family (E-value=0.009)	2 x Uncharacterized protein family UPF0016; NUC153 domain	UPF0016: This family contains integral membrane proteins of unknown function. Most members of the family contain two copies of a region that contains an EXGD motif. Each of these regions contains three predicted transmembrane regions.	_	_	Uncharacterised protein family UPF0016	ostta10g02530	2298	260.773	345.54	108.157	122.61	273.917	409.067	569.1	993.03	85.863	136.897	198.773	53.28	416.143	551.853	388.407	544.427	148.44	ostta10g02530	-0.625483	-1.42227	ostta10g02530	-0.23995	-1.99892	ostta10g02530	-0.356	-0.123	-0.542	-0.738	0	0	0	0	0	0	ostta10g02530	-0.678	1.902
ostta10g02600		UNKNOWN	Unknown	unnamed product	Nothing significant	0	_	_	_	unnamed product	ostta10g02600	453	16.177	29.313	32.943	106.93	183.523	283.46	169.185	197.61	40.863	14.13	107.017	152.437	174.967	213.21	94.953	217.107	280.605	ostta10g02600	-0.618173	-2.16328	ostta10g02600	-0.513604	-1.1525	ostta10g02600	-0.805	-1.641	-0.591	-0.158	0	YES	0	-1	0	0	ostta10g02600	1.526	-0.508
ostta10g02670		DEVELOPMENT AND GROWTH	Peroxisome	Peroxisomal biogenesis factor 11	Peroxisomal biogenesis factor 11	Peroxisomal biogenesis factor 11 (PEX11)	Peroxisomal biogenesis factor 11 (PEX11) are peroxisomal membrane proteins which promote peroxisome division in eukaryotic cells.	_	_	Peroxisomal biogenesis factor 11	ostta10g02670	831	6	6.927	19.467	10.417	105.047	103.603	101.045	102.577	36.537	4	72.013	102.993	85.253	96.527	33.047	9.353	67.2989	ostta10g02670	0.0507271	-3.23773	ostta10g02670	0.09133	-0.0564252	ostta10g02670	-0.155	0.961	0.056	0.044	0	0	0	0	0	0	ostta10g02670	3.188	-0.512
ostta10g02730		UNKNOWN	Unknown	unnamed product	low score: Alpha/beta hydrolase family (E-value=4)	0	_	_	_	unnamed product	ostta10g02730	444	45.693	117.27	241.74	478.133	353.8	440.68	148.325	202.087	350.41	546.173	220.96	464.547	76.69	83.27	64.397	19.09	542.408	ostta10g02730	-0.648431	-0.37462	ostta10g02730	-0.642954	2.69515	ostta10g02730	-1.309	-0.926	-0.28	-0.382	0	YES	-1	0	0	0	ostta10g02730	-0.645	-1.07
ostta10g02780		CARBON METABOLISM	Amino acid metabolism	GTP-binding protein TrmE/Glycine cleavage system T protein, domain 1	Glycine cleavage system T protein (aminomethyltransferase)	Aminomethyltransferase folate-binding domain; Glycine cleavage T-protein C-terminal barrel domain	_	_	_	GTP-binding protein TrmE/Glycine cleavage system T protein, domain 1	ostta10g02780	1266	6028.26	5912.82	4871.84	5812.16	400.907	350.577	443.475	378.363	3190.18	6603.6	2289.65	2081.83	976.38	648.66	1830.73	1702.11	2148.57	ostta10g02780	-0.0846091	3.84518	ostta10g02780	-0.413289	1.45733	ostta10g02780	0.077	-0.196	0.23	0.294	0	0	0	0	0	0	ostta10g02780	-1.054	0.14
ostta10g02800		FATTY ACIDS AND LIPIDS	Lipid synthesis, IRON	Cytochrome b5-like heme/steroid binding domain	Cytochrome b5-like Heme/Steroid binding domain; delta6-acyl-lipid desaturase; nitrate reductase [NADPH]	Cytochrome b5	_	_	_	Cytochrome b5-like heme/steroid binding domain	ostta10g02800	765	56.717	59.68	49.91	65.257	31.113	34.23	21.22	15.95	24.843	59.05	23.063	34.723	3.933	6.027	5.087	4.733	40.485	ostta10g02800	-0.138823	1.16782	ostta10g02800	-0.865411	2.77951	ostta10g02800	-0.024	-0.328	-0.101	0.478	0	0	0	0	0	0	ostta10g02800	-1.253	-0.59
ostta10g02860	YES	PHOTOSYNTHESIS	Isoprenoid metabolism	Flavin amine oxidase	phytoene desaturase (E-value=3.2e-62); Phytoene_dehydrogenase_chloroplastic/chromoplastic phytoene desaturase (E-value=1.4e-53); zeta-carotene desaturase (E-value=7.5e-49)	Flavin-containing amine oxidoreductase	Carotene 7,8-desaturase, also called zeta-carotene desaturase, catalyzes multiple steps in the pathway from geranylgeranyl-PP to all-trans-lycopene in plants and cyanobacteria	_	_	Flavin amine oxidase	ostta10g02860	1809	3714.86	5444.79	1861.8	2465.95	134.213	136.27	434.75	453.117	809.99	1636.48	208.123	81.167	695.19	463.167	3164.63	7210.55	999	ostta10g02860	-0.467861	3.54033	ostta10g02860	-0.944923	-2.07542	ostta10g02860	-0.502	-0.347	0.014	0.006	0	0	0	0	0	0	ostta10g02860	-1.019	1.359
ostta10g02980		UNKNOWN	Unknown	unnamed product	DUF3110: Protein of unknown function (DUF3110) (E-value=1.8e-37)	0	_	_	_	unnamed product	ostta10g02980	645	20.713	34.197	28.087	37.963	19.99	25.747	20.1	25.913	55.367	31.413	33.31	18.043	62.963	12.787	87.243	24.48	52.1624	ostta10g02980	-0.473617	0.394989	ostta10g02980	1.4513	-0.437893	ostta10g02980	-0.674	-0.376	-0.328	-0.302	0	0	0	0	0	0	ostta10g02980	0.815	0.887
ostta10g03000		REGULATORY	Replication/Transcription/Translation	SNF2-related	Helicase, superfamily 1/2, ATP-binding domain	0	_	_	_	SNF2-related	ostta10g03000	3477	78.28	68.353	219.493	139.347	154.45	166.713	211.795	153.123	331.27	72.42	329.813	123.67	189	95.607	238.883	75.94	47.6013	ostta10g03000	0.331392	-0.439995	ostta10g03000	1.56401	0.515272	ostta10g03000	0.243	0.714	-0.074	0.533	0	0	0	0	0	0	ostta10g03000	2.189	1.417
ostta10g03130		CARBOHYDRATE METABOLIC PROCESS	Glycosylation, polysaccharide biosynthesis, glycogenesis & starch	Glycoside hydrolase, catalytic domain	ChiA Chitinase; GH18_plant_chitinase_class_V The class V plant chitinases have a glycosyl hydrolase family 18 (GH18) domain, but lack the chitin-binding domain present in other GH18 enzymes.	Glycosyl hydrolases family 18	_	_	_	Glycoside hydrolase, catalytic domain	ostta10g03130	1005	14.22	7.937	77.4	53.323	69.763	68.017	44.285	30.097	55.717	20.077	49.513	52.643	23.747	20.48	17.6	2.593	37.7744	ostta10g03130	0.365875	-0.470145	ostta10g03130	0.608493	1.45175	ostta10g03130	0.888	0.595	0.073	0.624	0	0	0	0	0	0	ostta10g03130	1.468	-0.086
ostta10g03150		REGULATORY	ZINC	Zinc finger, RING/FYVE/PHD-type	Ring finger domain	Glycine zipper; Ring finger domain	_	_	_	Zinc finger, RING/FYVE/PHD-type	ostta10g03150	738	35.79	27.173	158.37	133.48	231.88	225.817	125.795	123.06	190.25	120.897	224.367	247.787	156.06	141.873	101.78	34.623	193.005	ostta10g03150	0.114853	-0.991717	ostta10g03150	0.302209	0.849278	ostta10g03150	0.445	0.305	0.075	0.097	0	0	0	0	0	0	ostta10g03150	0.651	-0.14
ostta10g03160		NUCLEIC ACID METABOLISM	Synthesis/Transport of metabolites, vitamins and cofactors	unnamed product	THUMP_THUMPD1_like THUMP domain-containing protein 1-like. The THUMP domain is shared by 4-thiouridine, pseudouridine synthases and RNA methylases and is probably an RNA-binding domain	0	_	_	Also tRNAs in HHpred: Pseudouridine synthases are the enzymes responsible for the most abundant posttranscriptional modification of cellular RNAs; 2-Thiouridine-5'-Triphosphate (2-Thio-UTP) is a substrate for several DNA polymerases and will substitute for UTP	unnamed product	ostta10g03160	768	22.81	19.877	33.397	27.013	87.993	71.05	113.48	93.873	96.533	3.913	78.503	3.04	108.86	10.593	145.643	18.613	76.106	ostta10g03160	0.281582	-1.81941	ostta10g03160	3.53436	-0.637731	ostta10g03160	0.251	0.365	0.346	0.339	0	0	0	0	0	0	ostta10g03160	4.622	4.69
ostta10g03185		UNKNOWN	Unknown	hypothetical protein	nothing significant	0	_	_	_	hypothetical protein	ostta10g03185	498	50.94	45.453	67.753	75.577	166.113	144.547	102.73	132.91	99.553	60.087	143.63	115.063	107.117	88.303	97.057	29.167	191.516	ostta10g03185	-0.0401003	-1.18496	ostta10g03185	0.610698	0.378153	ostta10g03185	0.216	-0.099	0.237	-0.305	0	0	0	0	0	0	ostta10g03185	0.724	0.324
ostta10g03200		CARBON METABOLISM	Amino acid metabolism	Pyridoxal phosphate-dependent transferase, major region, subdomain 1	glycine dehydrogenase	Glycine cleavage system P-protein	_	_	The¬Ýglycine cleavage system¬Ý(GCS) is also known as the¬Ýglycine decarboxylase complex¬Ýor¬ÝGDC. The system is a series of enzymes that are triggered in response to high concentrations of the amino acid¬Ýglycine.¬ÝThe same set of enzymes is sometimes referred to as glycine synthase when it runs in the reverse direction to form glycine. During peak photosynthesis, the concentration of the glycine…	Pyridoxal phosphate-dependent transferase, major region, subdomain 1	ostta10g03200	3060	31007.9	30473	23826.3	28745.2	2221.46	2490.97	2656.85	2636.27	14609.7	33858.7	10358.1	11113	3283.99	2380.19	6267.28	7638.84	4362.09	ostta10g03200	-0.107805	3.51069	ostta10g03200	-0.671776	1.83739	ostta10g03200	0.074	-0.212	-0.128	0.076	0	0	0	0	0	0	ostta10g03200	-1.217	-0.099
ostta10g03270		UNKNOWN	Unknown	unnamed product	very low score: Transketolase, thiamine diphosphate binding domain	0	_	_	_	unnamed product	ostta10g03270	909	193.547	233.503	249.523	381.76	287.647	300.523	211.69	231.007	250.5	334.19	183.8	370.903	161.55	218.933	142.537	169.467	269.601	ostta10g03270	-0.28291	0.0378991	ostta10g03270	-0.565861	0.71759	ostta10g03270	-0.221	-0.555	-0.027	-0.06	0	0	0	0	0	0	ostta10g03270	-0.42	-1.01
ostta10g03290		REGULATORY	Replication/Transcription/Translation	Helicase, C-terminal	ATP-dependent RNA helicase DeaD	DEAD/DEAH box helicase, Helicase conserved C-terminal domain	_	_	_	Helicase, C-terminal	ostta10g03290	1992	63.063	76.713	17.863	18.63	321.763	379.097	571.07	1040.13	32.687	16.137	165.337	33.837	404.673	607.893	125.707	246.583	129.304	ostta10g03290	-0.63674	-3.70579	ostta10g03290	-0.311917	-2.47657	ostta10g03290	-0.233	-0.002	-0.2	-0.799	0	0	0	0	0	0	ostta10g03290	1.013	2.292
ostta10g03320		SURFACE	Cell adhesion	FAS1 domain	Secreted and surface protein containing fasciclin-like repeats; Fasciclin domain	2 x Fasciclin domain	_	It has been suggested that the FAS1 domain represents an ancient cell adhesion domain common to plants and animals	_	FAS1 domain	ostta10g03320	1449	17.3	19.113	26.543	21.42	79.587	67.473	70.07	54.76	76.293	41.597	78.397	57.53	69.293	66.907	69.927	22.723	36.1859	ostta10g03320	0.248134	-1.67642	ostta10g03320	0.636122	0.148769	ostta10g03320	-0.094	0.369	0.275	0.423	0	0	0	0	0	0	ostta10g03320	0.871	0.449
ostta10g03330		UNKNOWN	Unknown	unnamed product	Protein of unknown function (DUF3054)	0	_	_	_	unnamed product	ostta10g03330	768	3.76	6.057	20.17	22.467	59.563	56.26	58.015	41.853	31.52	7.65	47.247	41.25	55.03	51.06	31.533	13.677	44.5241	ostta10g03330	0.158996	-2.01927	ostta10g03330	0.536976	-0.243274	ostta10g03330	-0.638	-0.098	0.119	0.536	0	0	0	0	0	0	ostta10g03330	2.037	0.198
ostta10g03420	YES	CARBOHYDRATE METABOLIC PROCESS	Glycolysis and Glcuoneogenesis	Glyceraldehyde 3-phosphate dehydrogenase, NAD(P) binding domain	glyceraldehyde-3-phosphate dehydrogenase	Glyceraldehyde 3-phosphate dehydrogenase, NAD binding domain; Glyceraldehyde 3-phosphate dehydrogenase, C-terminal domain	_	_	_	Glyceraldehyde 3-phosphate dehydrogenase, NAD(P) binding domain	ostta10g03420	1143	17989.7	17144.2	20898.8	19357.2	8382.58	7911.38	7807.51	5233.15	14781.6	32581	6432.52	12005.3	4725.66	4881.85	27222.5	33130.7	13149.9	ostta10g03420	0.149814	1.36174	ostta10g03420	-0.635709	-0.0884473	ostta10g03420	0.118	0.169	0.12	0.643	0	0	0	0	0	0	ostta10g03420	-1.144	-0.898
ostta10g03430		FATTY ACIDS AND LIPIDS	Lipid synthesis	NAD-dependent epimerase/dehydratase	UDP-sulfoquinovose synthase (E-value=1.2e-59); UDP-glucose 4-epimeras (E-value=1e-50)	NAD dependent epimerase/dehydratase family	UDP-glucose + sulfite UDP-6-sulfoquinovose + H2O	Sulfoquinovosyl diacylglycerols, abbreviated SQDG, are a class of sulfur-containing but phosphorus-free lipids (sulfolipids) found in many photosynthetic organisms	_	NUDIX hydrolase domain	ostta10g03430	1431	1356.46	1371.91	934.67	997.91	415.997	273.047	455.92	309.09	454.007	634.373	311.657	142.89	386.88	245.703	666.987	2371.37	494.797	ostta10g03430	0.0996106	1.67986	ostta10g03430	-0.899196	-1.24994	ostta10g03430	0.032	-0.036	0.644	0.626	0	0	0	0	0	0	ostta10g03430	-0.487	1.127
ostta10g03490		SIGNALING	Kinase/phosphatase	Serine/threonine-protein kinase	PKc_YAK1 Catalytic domain of the Dual-specificity protein kinase, YAK1.	Protein kinase domain	Dual-specificity PKs catalyze the transfer of the gamma-phosphoryl group from ATP to serine/threonine (S/T) as well as tyrosine residues on protein substrates. This subfamily is composed of proteins with similarity to S. cerevisiae YAK1 (or Yak1p), a dual-specificity kinase that autophosphorylates at tyrosine residues and phosphorylates substrates on S/T residues. YAK1 phosphorylates and activate…	_	_	Protein kinase-like domain	ostta10g03490	2427	1068.42	514.023	1021.6	627.04	592.05	489.403	800.14	531.277	560.727	545.823	550.477	424.637	635.957	673.913	751.35	725.683	270.718	ostta10g03490	0.687556	0.421118	ostta10g03490	0.0761161	-0.42075	ostta10g03490	1.105	0.763	0.311	0.656	YES	0	1	0	0	0	ostta10g03490	0.035	0.377
ostta11g00050		CARBON METABOLISM	Isoprenoid metabolism	2-C-methyl-D-erythritol 2,4-cyclodiphosphate synthase	2C-methyl-D-erythritol 2,4-cyclodiphosphate synth; mixed alpha beta, homotrimer, synthase, lyase	0	MECDP (2-C-methyl-D-erythritol 2,4-cyclodiphosphate) synthetase, an enzyme in the non-mevalonate pathway of isoprenoid synthesis, isoprenoids being essential in all organisms. Isoprenoids can also be synthesized through the mevalonate pathway	_	_	2-C-methyl-D-erythritol 2,4-cyclodiphosphate synthase	ostta11g00050	621	952.863	1064.13	967.037	977.503	215.43	109.907	244.925	160.233	631.307	996.04	189.437	87.623	278.263	104.54	1015.94	1495.62	955.193	ostta11g00050	0.0421003	2.4375	ostta11g00050	-0.343523	-0.603645	ostta11g00050	-0.109	0.043	1.007	0.678	YES	0	0	0	1	0	ostta11g00050	-0.663	1.114
ostta11g00160		REGULATORY	Replication/Transcription/Translation	Armadillo-type fold, Pumilio RNA-binding repeat	Pumilio-family RNA binding domain.Puf repeats (also labelled PUM-HD or Pumilio homology domain) mediate sequence specific RNA binding	Pumilio-family RNA binding repeat	proteins characterised to date have been reported to bind to 3 -untranslated region (UTR) sequences encompassing a so-called UGUR tetranucleotide motif and thereby to repress gene expression by affecting mRNA translation or stability	_	The Puf proteins characterised to date have been reported to bind to 3'-untranslated region (UTR) sequences encompassing a so-called UGUR tetranucleotide motif and thereby to repress gene expression by affecting mRNA translation or stability.	Armadillo-type fold	ostta11g00160	2223	54.843	85.03	15.68	20.41	417.07	641.357	979.88	2236.61	25.01	18.37	303.14	71.577	631.82	1150.66	177.547	320.767	201.017	ostta11g00160	-1.02313	-4.59471	ostta11g00160	-0.456581	-2.44481	ostta11g00160	-0.583	-0.321	-0.584	-1.125	0	YES	0	0	0	-1	ostta11g00160	0.441	2.086
ostta11g00180		CARBOHYDRATE METABOLIC PROCESS	Glycosylation, polysaccharide biosynthesis, glycogenesis & starch	Carbohydrate binding module family 20	Myosin tail (E-value=3e-72 )	Carbohydrate-binding module	5245 aminoacids	CBMs of microbial glycoside hydrolases play a central role in the recycling of photosynthetically fixed carbon through their binding to specific plant structural polysaccharides	_	Carbohydrate binding module family 20	ostta11g00180	15738	4508.59	3100.62	3260.9	2495.59	2164.24	3127.47	4346.85	2511.05	5779.7	4373.85	4314.75	2498.47	1524.47	736.597	1516.98	660.883	186.336	ostta11g00180	0.346062	0.137615	ostta11g00180	0.667525	1.93419	ostta11g00180	0.585	0.445	-0.495	0.859	0	0	0	0	0	0	ostta11g00180	0.398	0.789
ostta11g00290		STRESS AND REDOX RESPONSE	DNA repair, METALS	DNA repair metallo-beta-lactamase	Predicted metal-dependent Rnase; universal archaeal KH-domain/beta-lactamase-domain protein; putative exonuclease, DNA ligase-associated; Predicted exonuclease of the beta-lactamase fold involved in RNA processing	Beta-lactamase superfamily domain; DNA repair metallo-beta-lactamase	_	_	_	DNA repair metallo-beta-lactamase	ostta11g00290	1149	45.8	42.717	83.467	53.103	78.887	47.257	91.5	49.943	105.19	45.563	95.543	55.147	104.217	45.097	136.383	42.17	61.0305	ostta11g00290	0.631899	-0.248511	ostta11g00290	1.22692	-0.120841	ostta11g00290	0.151	0.711	0.776	0.94	0	0	0	0	0	0	ostta11g00290	1.203	0.796
ostta11g00350		UNKNOWN	Unknown	unnamed product	Nothing significant	0	_	_	_	unnamed product	ostta11g00350	543	0	0	0.52	0.25	19.52	24.84	9.64	9.17	24.61	11.877	28.987	38.387	39.6	33.667	32.723	7.25	32.3482	ostta11g00350	-0.200734	-5.18008	ostta11g00350	0.461378	-0.12359	ostta11g00350	NA	1.101	-0.31	0.138	0	0	0	0	0	0	ostta11g00350	1.047	-0.402
ostta11g00440		UNKNOWN	Unknown	unnamed product	N/A	NA	_	_	_	unnamed product	ostta11g00440	1470	17.45	34.92	40.867	153.053	403.15	549.62	320.925	349.067	49.293	14.87	277.16	247.417	230.353	352.833	185.987	457.167	156.638	ostta11g00440	-0.473421	-2.71506	ostta11g00440	-0.529063	-1.05738	ostta11g00440	-0.948	-1.846	-0.411	-0.056	0	YES	0	-1	0	0	ostta11g00440	1.723	0.168
ostta11g00490		UNKNOWN	Unknown	unnamed product	Nothing significant	0	_	_	_	unnamed product	ostta11g00490	1005	2.4	2.307	3.36	26.083	32.863	90.273	44.335	56.023	11.713	7.317	50.957	48.91	50.99	60.69	38.437	40.3	35.2586	ostta11g00490	-1.06526	-2.67508	ostta11g00490	-0.0474586	-0.674923	ostta11g00490	0.103	-2.901	-1.421	-0.271	0	YES	0	-1	-1	0	ostta11g00490	0.674	0.063
ostta11g00570		REGULATORY	Moonlighting	Tetratricopeptide repeat	SET domain; lowe score: formate-dependent nitrite reductase complex subunit NrfG; Tetratricopeptide repeat	TPR repeat; SET domain	_	_	_	Tetratricopeptide repeat	ostta11g00570	1728	1721.41	2490.61	998.627	2011.52	27.013	33.957	27.305	41.867	771.773	1160.44	111.223	79.573	52.947	12.957	524.043	996.43	400.09	ostta11g00570	-0.722347	5.78343	ostta11g00570	-0.623241	0.420147	ostta11g00570	-0.483	-0.952	-0.294	-0.549	0	0	0	0	0	0	ostta11g00570	-0.593	0.486
ostta11g00580		REGULATORY	ZINC, GATA factor	unnamed product	FOG (Friend Of GATA): Zn-finger; FOG acts as a cofactor for GATA-1	0	_	_	transcription factor GATA-1	Trypsin-like cysteine/serine peptidase domain	ostta11g00580	723	15.96	16.213	48.013	27.027	36.523	21.633	30.87	14.187	34.68	11.66	27.097	17.367	37.913	18.98	36.457	10.69	35.0337	ostta11g00580	0.725379	0.0543386	ostta11g00580	1.19999	-0.19431	ostta11g00580	0.031	0.888	0.792	1.187	0	0	0	0	0	0	ostta11g00580	1.569	0.644
ostta11g00600		UNKNOWN	Unknown	unnamed product	Nothing significant	0	_	_	_	unnamed product	ostta11g00600	1464	68.437	67.727	16.84	17.22	86.333	93.58	108.4	130.647	47.663	13.217	84.963	96.813	132.38	146.267	84.27	120.713	56.1591	ostta11g00600	-0.142456	-1.29437	ostta11g00600	-0.109932	-0.992038	ostta11g00600	0.067	0.026	-0.079	-0.204	0	0	0	0	0	0	ostta11g00600	1.847	-0.187
ostta11g00620		UNKNOWN	Unknown	unnamed product	nothing significant	0	_	_	_	unnamed product	ostta11g00620	513	56.083	170.613	220.58	270.513	123.803	122.913	90.875	104.803	251.92	477.38	148.7	388.887	174.027	319.523	217.727	303.553	419.335	ostta11g00620	-0.444163	0.696979	ostta11g00620	-0.909571	0.319767	ostta11g00620	-1.556	-0.236	0.047	-0.14	0	YES	-1	0	0	0	ostta11g00620	-0.927	-1.387
ostta11g00630		STRESS AND REDOX RESPONSE	DNA repair	Breast cancer type 2 susceptibility protein	BRCA2, oligonucleotide/oligosaccharide-binding, domain 1 (E-value=2e-39).	BRCA2, oligonucleotide/oligosaccharide-binding, domain 1 (2X), BRCA2, helical	BRCA2 and BRCA1 are normally expressed in the cells of breast and other tissue, where they help repair damaged DNA or destroy cells if DNA cannot be repaired. They are involved in the repair of chromosomal damage with an important role in the error-free repair of DNA double strand breaks	_	HHPRED: BRCA2DBD_OB2 BRCA2DBD_OB2: A subfamily of OB folds corresponding to the second OB fold (OB2) of the 800-amino acid C-terminal ssDNA binding domain (DBD) of BRCA2 (breast cancer susceptibility gene 2) protein, called BRCA2DBD. BRCA2 participates in homologous recombination-mediated repair of double-strand DNA breaks.	Breast cancer type 2 susceptibility protein	ostta11g00630	3846	192.37	127.087	416.52	286.213	314.217	317.023	312.36	207.28	286.24	171.567	338.987	256.283	122.423	111.58	77.653	33.1	58.0295	ostta11g00630	0.397637	-0.170916	ostta11g00630	0.526802	1.60815	ostta11g00630	0.645	0.6	0.024	0.657	0	0	0	0	0	0	ostta11g00630	0.734	0.405
ostta11g00720		TRANSPORT	Glycosylation, polysaccharide biosynthesis, glycogenesis & starch	UAA transporter	UAA transporter family; Triose-phosphate Transporter; putative DMT superfamily transporter inner membrane protein; aromatic amino acid exporter	UAA transporter family	8 strong transmembrane helices	_	_	UAA transporter	ostta11g00720	1227	213.047	238.633	156.767	247.267	100.473	96.837	86.65	99.243	179.01	372.497	130.907	208.027	88.297	71.55	84.897	110.447	126.556	ostta11g00720	-0.291741	1.15694	ostta11g00720	-0.65733	1.32349	ostta11g00720	-0.115	-0.599	0.089	-0.131	0	0	0	0	0	0	ostta11g00720	-1.062	-0.665
ostta11g00770		FATTY ACIDS AND LIPIDS	Iron-containing	Uncharacterised domain Wax2, C-terminal, NAD(P)-binding Rossmann-fold domains	Fatty aldehyde decarbonylase/acyl-ACP reductase	2 domains: Fatty acid hydroxylase superfamily, WAX2 C-terminal domain	This enzyme, found in cyanobacteria, reduces a long-chain (mainly C16 or C18) fatty acyl ACP ester to its corresponding fatty aldehyde, releasing the acyl carrier protein (ACP) [PMID: 20671186]. NADPH or NADH is the reductant for this reaction. This enzyme may be distantly related to the short-chain dehydrogenase or reductase (SDR) family (PF00106). The purpose of this reaction is in the first st…	_	_	Uncharacterised domain Wax2, C-terminal	ostta11g00770	1866	1271.48	1770.83	384.48	555.18	371.97	414.87	785.36	1159.02	308.267	361.27	303.85	71.293	599.057	653.12	1073.44	2322.64	415.532	ostta11g00770	-0.471036	0.543769	ostta11g00770	-0.5769	-2.15256	ostta11g00770	-0.429	-0.471	-0.121	-0.496	0	0	0	0	0	0	ostta11g00770	-0.234	2.093
ostta11g00880	YES	SURFACE	Iron-containing	Oxoglutarate/iron-dependent dioxygenase	prolyl 4-hydroxylase (E-value = 4e-30)	2OG-Fe(II) oxygenase superfamily	_	_	_	Oxoglutarate/iron-dependent dioxygenase	ostta11g00880	1185	196.473	157.49	88.73	61.047	227.313	213.43	256.75	249.317	79.58	34.217	174.677	268.26	217.69	235.41	210.483	217.993	152.366	ostta11g00880	0.174984	-0.909057	ostta11g00880	-0.147271	-0.662143	ostta11g00880	0.368	0.598	0.127	0.108	0	0	0	0	0	0	ostta11g00880	1.213	-0.617
ostta11g00960		CARBOHYDRATE METABOLIC PROCESS	Glycosylation, polysaccharide biosynthesis, glycogenesis & starch	Glycosyl transferase, family 35	Glycogen phosphorylase. Maltodextrin phosphorylase	Carbohydrate phosphorylase	_	_	_	Glycosyl transferase, family 35	ostta11g00960	3372	339.407	285.207	593.137	573.847	321.727	348.67	175.495	119.69	455.01	769.777	478.437	549.833	119.24	89.3	150.567	40.47	100.271	ostta11g00960	0.107083	0.891088	ostta11g00960	-0.268291	2.49237	ostta11g00960	0.3	0.106	-0.08	0.618	0	0	0	0	0	0	ostta11g00960	-0.763	-0.198
[truncated: 355 more rows]
[truncated: 25 more columns]
